# Supplementary material for: Definition of the Metagenomic Profile of Ocean Water Samples From the Gulf of Mexico Based on Comparison With Reference Samples From Sites Worldwide
Source: Front Microbiol. 2022 Jan 28;12:781497. doi: 10.3389/fmicb.2021.781497 (PMC8846951; doi:10.3389/fmicb.2021.781497)
Supplement: Supplementary Table 1 — Metadata. The table provides the SRA experiment identifiers for the reference and Gulf metagenomes, including the related MG-RAST identifier, geographical location, latitude, longitude, depth, library instrument, library layout, and PubMed references. [file Table_1.xlsx]

## Sheet: S01_metadata
Rerence_id	SRA Experiment Id	GEOTRACES-GoM-Ids	MG-Rast sample	Experiment	Geography	Latitud	Longitud	Depth (m)	Lib_Instrument	Lib_Layout	Reference
M1	SRX2974764	S0145	c81044cd2e6d676d343835303738372e33	Marine water metagenome	Atlantic Ocean	19.4334	-29.3832	389.4	NEXT_SEQ_550	PAIRED	PMID: 30179232
M2	SRX2974877	S0238	6ab83f7dd56d676d343835303738352e33	Marine water metagenome	Atlantic Ocean	17.3516	-20.8167	51.8	NEXT_SEQ_550	PAIRED	PMID: 30179232
M3	SRX2974579	S0260	843938d7ef6d676d343835303738362e33	Marine water metagenome	Pacific Ocean	-32.5125	-158.028	5601	NEXT_SEQ_550	PAIRED	PMID: 30179232
M4	SRX2974460	S0321	fd01e7bc246d676d343835303738342e33	Marine water metagenome	Pacific Ocean	-32.5	-170	1000	NEXT_SEQ_550	PAIRED	PMID: 30179232
M5	SRX2974792	S0336	8ebf47f1d46d676d343835303738382e33	Marine water metagenome	Pacific Ocean	-32.515	-164.981	5100	NEXT_SEQ_550	PAIRED	PMID: 30179232
M6	SRX2974488	S0438	fe192b9c616d676d343835303738392e33	Marine water metagenome	Pacific Ocean	-32.4875	-169.991	4580	NEXT_SEQ_550	PAIRED	PMID: 30179232
M7	SRX2974519	S0078	c83baf54646d676d343835313333342e33	Marine water metagenome	Atlantic Ocean	22.3331	-35.867	300.8	NEXT_SEQ_550	PAIRED	PMID: 30179232
M8	SRX2974696	S0079	076108b8aa6d676d343835313334352e33	Marine water metagenome	Atlantic Ocean	22.3331	-35.867	374.3	NEXT_SEQ_550	PAIRED	PMID: 30179232
M9	SRX2974481	S0089	f1fc3e8bb06d676d343835313333352e33	Marine water metagenome	Atlantic Ocean	31.7535	-64.175	414.2	NEXT_SEQ_550	PAIRED	PMID: 30179232
M10	SRX2974860	S0203	8ebfde973e6d676d343835313333392e33	Marine water metagenome	Atlantic Ocean	-2.6505	-28.9172	65	NEXT_SEQ_550	PAIRED	PMID: 30179232
M11	SRX2974875	S0236	6d58f59d576d676d343835313333332e33	Marine water metagenome	Atlantic Ocean	24.0001	-22.0001	349	NEXT_SEQ_550	PAIRED	PMID: 30179232
M12	SRX2974582	S0259	158c742c116d676d343835313333362e33	Marine water metagenome	Pacific Ocean	-32.5125	-158.028	1008	NEXT_SEQ_550	PAIRED	PMID: 30179232
M13	SRX2974467	S0288	d4dc31484b6d676d343835313334312e33	Marine water metagenome	Pacific Ocean	-32.5	-176	1000	NEXT_SEQ_550	PAIRED	PMID: 30179232
M14	SRX2974565	S0352	e55ea816666d676d343835313334302e33	Marine water metagenome	Pacific Ocean	-32.4995	-154.999	51	NEXT_SEQ_550	PAIRED	PMID: 30179232
M15	SRX2974884	S0361	6c89ea4d706d676d343835313333322e33	Marine water metagenome	Pacific Ocean	-32.4948	-154.004	1008	NEXT_SEQ_550	PAIRED	PMID: 30179232
M16	SRX2974883	S0362	0a50d4fa9d6d676d343835313334332e33	Marine water metagenome	Pacific Ocean	-32.4948	-154.004	5095	NEXT_SEQ_550	PAIRED	PMID: 30179232
M17	SRX2974434	S0417	7150601b836d676d343835313333372e33	Marine water metagenome	Pacific Ocean	-31.6	178	50	NEXT_SEQ_550	PAIRED	PMID: 30179232
M18	SRX2974817	S0425	a4e6dee7e26d676d343835313333382e33	Marine water metagenome	Pacific Ocean	-32.5	-179.303	1000	NEXT_SEQ_550	PAIRED	PMID: 30179232
M19	SRX2974489	S0437	b3673a390a6d676d343835313334342e33	Marine water metagenome	Pacific Ocean	-32.4875	-169.991	1012	NEXT_SEQ_550	PAIRED	PMID: 30179232
D18_MAX	SRR11308320	not in JGI	mgs660091	Marine water metagenome	Gulf of Mexico	19.9299	-94.3567	76	NEXT_SEQ_550	PAIRED	PMID: 32903729
A04_AAIW	SRR11308318	not in JGI	mgs660082	Marine water metagenome	Gulf of Mexico	25.8697	-94.6686	1000	NEXT_SEQ_550	PAIRED	PMID: 32903729

## Sheet: S02-PDF-enzimes
EC	PDF	Parameter 1	Parameter 2	Rate D18_MAX	EZS D18_MAX	Rate A04_AAIW	EZS A04_AAIW	m1	m2	m3	m4	m5	m6	m7	m8	m9	m10	m11	m12	m13	m14	m15	m16	m17	m18	m19
1.1.1.1	normal	2119.11	182.554	1967.38	-0.831147	2147.95	0.157944	2256.11	2036.76	2108.68	2074.58	2261.29	2047.97	2188.18	1890.96	1835	2620.5	2148.54	2232.79	2349.21	2031.09	1805.03	2159.63	2058.59	2148.78	2009.44
1.1.1.100	weibull	9.06642	5014.35	6678.75	4.67821	5435.62	1.14945	5214.55	5335.57	5600.29	5060.32	3535.37	4429.33	3699.25	5111.27	5316.79	3836.47	4942.82	5017.51	3151.95	5324.85	5270.06	3688.49	4705.35	4962.28	5048.1
1.1.1.103	normal	600.491	95.6801	957.805	3.73447	920.548	3.34508	650.802	646.641	616.878	760.554	556.884	685.832	512.616	566.774	663.945	510.983	581.163	642.241	356.069	668.721	725.237	498.606	594.852	484.376	686.15
1.1.1.107	gamma	6.72547	0.0940159	77.6599	0.344071	175.342	2.84914	84.0619	112.459	88.7015	67.7721	33.7506	47.6272	34.4295	118.507	104.558	46.453	58.7034	55.1926	75.849	95.5316	107.443	45.0548	53.4699	87.6	42.0092
1.1.1.121	lognormal	3.24324	0.913406	25.8866	0.0114747	87.6712	1.34699	27.1167	21.8671	12.0957	22.5907	113.908	38.1018	95.6374	10.305	26.1396	2.73253	11.7407	10.035	52.6729	29.0748	16.1164	132.161	40.1024	36.0706	21.0046
1.1.1.122	gamma	7.35677	0.207828	77.6599	2.56492	43.8356	0.72229	29.8284	59.3535	24.1913	45.1814	12.6565	31.7515	22.953	36.0674	41.8233	24.5928	46.9627	35.1226	21.0692	37.3819	42.977	24.0292	46.7861	61.8353	28.0061
1.1.1.125	normal	402.105	109.876	414.186	0.109948	526.027	1.12784	501.66	465.456	516.081	440.519	185.628	355.617	233.355	546.164	496.652	429.007	416.794	376.313	198.05	531.654	402.91	261.318	427.759	504.988	350.076
1.1.1.13	gamma	1.99949	0.0529488	51.7732	0.702634	87.6712	1.60416	29.8284	28.1148	24.1913	37.6512	4.21882	12.7006	30.604	20.61	47.0512	24.5928	76.3144	85.2977	10.5346	33.2284	64.4655	15.0183	33.4187	20.6118	119.026
1.1.1.132	lognormal	5.19547	0.429282	0	NA	175.342	-0.0669257	233.204	134.326	153.212	135.544	67.5011	142.882	133.892	175.185	219.572	508.251	205.462	240.841	126.415	261.674	220.257	105.128	314.135	200.965	189.041
1.1.1.133	normal	390.515	126.471	232.98	-1.24563	613.699	1.7647	292.861	281.148	173.371	289.914	189.847	327.04	447.583	298.844	345.042	571.099	493.108	657.294	419.277	373.819	521.096	360.438	514.647	345.247	518.113
1.1.1.14	weibull	3.2114	202.88	310.639	2.0603	153.425	-0.426685	241.339	318.634	205.626	207.081	135.002	146.057	145.369	242.167	266.623	84.7085	205.462	200.7	90.5975	186.91	214.885	99.1205	153.726	200.965	98.0214
1.1.1.157	lognormal	6.86368	0.330972	1061.35	0.313081	1293.15	0.909924	1052.13	1130.84	1068.45	1280.14	843.764	1070.02	600.603	1051.11	1092.63	983.711	1185.81	1169.08	356.069	1034.23	1138.89	489.595	1263.23	1020.28	1183.26
1.1.1.158	normal	961.542	127.215	1061.35	0.784574	1095.89	1.05608	1019.59	915.293	770.09	741.728	1004.08	895.392	1201.21	839.856	920.112	950.921	880.55	873.047	1181.98	1079.92	934.75	1147.4	962.457	865.694	1085.24
1.1.1.159	lognormal	2.87794	0.650553	0	NA	21.9178	0.321817	13.5584	9.3716	32.2551	11.2954	12.6565	12.7006	11.4765	36.0674	20.9116	10.9301	5.87034	55.1926	6.32075	24.9213	53.7213	12.0146	33.4187	25.7647	28.0061
1.1.1.163	weibull	1.47641	56.0552	77.6599	0.847868	0	NA	92.1969	118.707	112.893	90.3628	12.6565	53.9775	19.1275	56.6774	15.6837	40.988	41.0924	20.07	6.32075	74.7639	53.7213	9.01096	66.8373	56.6823	21.0046
1.1.1.169	weibull	3.36556	994.475	1139.01	0.819649	1490.41	2.04992	1222.96	974.647	1108.77	1012.82	367.038	698.532	516.442	1205.68	1113.54	382.554	1009.7	1118.9	351.855	1109	1251.71	387.471	828.783	979.058	1141.25
1.1.1.18	normal	409.691	74.3909	155.32	-3.41939	460.274	0.679958	442.003	434.218	395.125	478.17	354.381	466.747	493.489	504.944	439.145	191.277	416.794	501.751	320.251	365.512	408.282	393.478	461.178	381.318	336.073
1.1.1.184	normal	95.0081	26.1249	284.753	7.26298	131.507	1.39709	92.1969	81.2206	92.7333	64.007	113.908	85.729	87.9864	123.66	130.698	62.8482	82.1847	95.3327	107.453	66.4568	155.792	99.1205	66.8373	133.976	63.0137
1.1.1.190	lognormal	5.10243	0.494322	0	NA	0	NA	181.682	131.202	64.5101	146.84	194.066	79.3787	191.275	149.422	120.242	347.032	211.332	245.858	501.446	182.756	69.8377	183.223	227.247	185.506	119.026
1.1.1.193	lognormal	6.64677	0.11692	931.918	1.62908	1117.81	3.18468	775.539	827.825	633.006	756.789	847.983	793.787	807.18	762.568	846.922	743.249	815.977	702.452	1091.38	618.879	784.331	756.92	721.843	731.717	721.157
1.1.1.205	normal	2743.61	227.45	1993.27	-3.29895	3134.25	1.71744	2597.78	2880.21	2451.39	2782.42	2674.73	2800.48	2915.03	2328.92	2692.37	2590.44	2706.22	2719.49	2652.61	2562.74	2557.13	3307.02	2760.38	3019.62	3129.68
1.1.1.21	lognormal	3.61604	0.656642	103.547	1.55942	21.9178	-0.80522	24.4051	15.6193	24.1913	15.0605	75.9388	34.9266	84.1609	30.9149	52.2791	21.8603	17.611	80.2802	75.849	29.0748	48.3491	96.1169	26.7349	15.4588	105.023
1.1.1.211	lognormal	2.64731	0.548039	51.7732	2.3713	43.8356	2.06763	13.5584	6.24774	16.1275	26.3558	46.407	12.7006	11.4765	30.9149	5.22791	13.6627	17.611	10.035	6.32075	20.7677	21.4885	9.01096	20.0512	10.3059	14.0031
1.1.1.215	weibull	2.50637	154.833	310.639	2.72066	306.849	2.66279	187.105	215.547	245.945	146.84	33.7506	98.4296	68.8589	185.49	198.661	90.1735	170.24	130.455	56.8868	191.063	150.42	42.0511	93.5723	139.129	161.035
1.1.1.219	lognormal	4.87022	0.533432	284.753	1.46486	109.589	-0.325216	154.565	109.335	112.893	124.249	265.786	107.955	214.228	118.507	151.609	38.2554	117.407	150.525	379.245	70.6103	102.07	303.369	60.1536	108.212	161.035
1.1.1.22	normal	3362.95	377.031	2355.68	-2.67157	2345.21	-2.69936	3389.59	3361.28	2749.74	2948.09	2451.14	3000.51	3779.59	3235.76	3398.14	4191.7	3428.28	3652.75	3508.02	3659.28	3550.98	3171.86	3535.69	3431.86	3451.75
1.1.1.23	lognormal	8.07227	0.165411	2951.07	-0.497822	3901.37	1.18984	3056.06	3436.25	3148.9	3045.98	3362.4	3235.48	3408.52	3544.91	2634.87	5339.37	3087.8	2654.26	3421.63	3202.39	2653.83	3454.2	3468.86	3297.88	2317.51
1.1.1.25	normal	843.813	103.248	828.372	-0.149559	1073.97	2.22918	859.6	818.453	1044.26	937.514	704.543	803.312	845.435	845.008	768.503	983.711	962.735	948.31	691.069	847.324	864.912	940.143	748.578	669.882	749.163
1.1.1.26	normal	1077.25	235.671	1371.99	1.25064	1183.56	0.451098	1458.88	1343.26	1459.54	1129.54	729.856	1108.13	604.428	1102.63	1354.03	765.109	1021.44	1123.92	914.402	1204.53	1262.45	835.015	922.355	1113.03	1015.22
1.1.1.261	weibull	1.7401	155.676	232.98	1.11202	328.767	1.95292	157.277	224.918	205.626	180.726	50.6259	257.187	19.1275	237.014	73.1908	306.044	146.758	70.2452	29.4968	149.528	69.8377	45.0548	167.093	149.435	98.0214
1.1.1.262	normal	1367.59	215.723	1346.1	-0.099609	1687.67	1.48375	1407.36	1290.16	1483.73	1208.6	1092.67	1063.67	1595.23	1118.09	1678.16	978.246	1326.7	1414.94	1818.27	1291.75	1402.13	1588.93	1283.28	1380.99	1561.34
1.1.1.267	normal	1873.17	283.325	2226.25	1.24619	1556.16	-1.11888	1965.96	2005.52	1963.53	2059.52	1160.18	1644.73	1495.77	1870.35	2289.82	1885.45	2218.99	1981.92	1474.84	2143.23	1939.34	1516.84	1858.08	2148.78	1967.43
1.1.1.27	weibull	1.72702	122.442	51.7732	-0.833073	43.8356	-1.01084	157.277	184.308	209.658	150.605	63.2823	66.6781	30.604	159.727	109.786	73.7784	105.666	95.3327	33.7107	149.528	188.024	3.00365	53.4699	72.1411	189.041
1.1.1.271	lognormal	6.28396	0.320007	155.32	-3.87015	175.342	-3.49124	469.119	365.493	322.551	421.693	510.477	384.193	1055.84	381.284	679.628	707.726	446.146	657.294	1101.92	552.422	499.608	627.763	494.596	499.835	581.127
1.1.1.272	lognormal	5.19655	0.674096	258.866	0.53369	87.6712	-1.07249	159.989	87.4683	205.626	97.893	409.226	231.786	359.597	144.27	88.8745	218.603	170.24	95.3327	695.283	166.142	48.3491	690.84	187.145	190.659	126.027
1.1.1.274	weibull	2.81818	148.367	77.6599	-1.0408	87.6712	-0.830558	162.7	196.804	120.957	112.954	92.8141	180.983	76.5099	211.252	115.014	87.441	240.684	140.49	46.3522	153.681	107.443	63.0767	173.777	108.212	112.024
1.1.1.28	lognormal	4.54523	0.709903	181.206	0.921822	197.26	1.0414	56.9451	78.0967	60.4783	60.2419	295.318	133.356	413.154	72.1348	52.2791	35.5229	123.277	90.3152	254.937	62.3032	48.3491	366.446	66.8373	61.8353	70.0153
1.1.1.284	normal	415.118	84.6547	569.506	1.82374	394.521	-0.243309	450.138	462.332	310.455	478.17	476.727	292.114	302.214	391.589	418.233	480.926	481.368	577.014	288.648	411.201	402.91	306.373	554.75	438	364.079
1.1.1.29	weibull	2.338	144.17	232.98	1.68126	175.342	0.820726	149.142	199.928	124.988	180.726	25.3129	142.882	80.3354	164.88	115.014	120.231	140.888	135.473	35.8176	274.134	161.164	45.0548	140.358	103.059	91.0198
1.1.1.3	normal	1684.61	156.816	1889.72	1.308	1578.08	-0.679313	1879.19	1811.84	1822.41	1679.24	1556.75	1644.73	1511.07	1633.34	1537.01	1978.35	1766.97	1555.43	1323.14	1831.71	1541.8	1624.98	1677.62	1839.6	1792.39
1.1.1.30	normal	200.297	48.6255	569.506	7.59291	219.178	0.388304	241.339	243.662	209.658	214.612	118.127	120.656	198.926	226.709	308.447	180.347	205.462	230.806	145.377	286.595	188.024	156.19	180.461	175.2	175.038
1.1.1.31	normal	1174.54	128.447	1604.97	3.35103	2126.03	7.40763	1263.64	1290.16	1237.79	1204.84	1421.74	1371.66	1250.94	999.583	935.796	1300.69	1127.1	1003.5	1144.06	1079.92	1052.94	1231.5	1102.82	1226.4	1071.23
1.1.1.34	normal	170.454	41.9543	310.639	3.34139	372.603	4.81831	127.449	199.928	201.594	195.786	198.285	161.933	183.624	185.49	177.749	232.265	164.369	195.683	77.956	141.221	102.07	120.146	233.931	206.118	133.029
1.1.1.35	normal	2291.18	176.848	2252.14	-0.220768	2871.23	3.27996	2104.26	2111.73	2213.5	2089.64	2594.58	2365.48	1939.53	2174.35	2206.18	2656.02	2541.86	2363.25	2349.21	2267.84	2315.39	2339.85	2412.83	2169.39	2317.51
1.1.1.36	gamma	8.84857	0.0760014	388.299	4.5719	350.685	4.1119	84.0619	81.2206	84.6696	101.658	118.127	117.48	221.879	154.575	125.47	38.2554	111.536	160.56	99.0251	99.6852	161.164	123.15	86.8885	123.671	119.026
1.1.1.37	normal	3047.13	234.84	3624.13	2.45699	3287.67	1.02429	3248.58	3183.22	3213.41	3407.43	3113.49	3394.23	2681.67	3179.09	2823.07	2855.5	2835.37	2619.14	2871.73	3214.85	2847.23	3120.79	3141.35	3323.65	2821.62
1.1.1.38	lognormal	5.84046	0.572854	724.825	1.30132	504.11	0.667416	428.444	462.332	495.922	519.586	202.503	352.441	103.288	453.419	585.526	229.533	469.627	571.996	113.774	461.044	601.678	105.128	414.391	381.318	483.105
1.1.1.39	weibull	2.13165	148.95	543.619	5.13901	241.096	1.5437	97.6202	84.3444	52.4145	71.5372	223.598	79.3787	187.449	118.507	167.293	21.8603	105.666	190.665	219.119	58.1497	204.141	183.223	66.8373	128.823	238.052
1.1.1.40	lognormal	7.60118	0.385917	983.691	-1.83944	1446.57	-0.840155	1456.17	1318.27	1834.51	1381.8	3775.85	2184.5	4196.57	1468.46	1662.48	2656.02	1526.29	1806.3	3609.15	1486.97	1756.69	4211.12	1503.84	1551.03	1890.41
1.1.1.41	normal	1251.85	224.688	1242.56	-0.041348	1249.32	-0.0112731	1071.11	1115.22	1286.17	1137.07	1379.55	1263.71	1331.27	1308.73	935.796	1680.51	1350.18	1003.5	1761.38	1212.84	1009.96	1552.89	1189.7	1257.32	938.205
1.1.1.42	normal	2244.48	255.378	1216.67	-4.02466	1293.15	-3.72518	2090.7	2380.39	2261.89	2620.52	2130.51	2248	1920.4	2241.33	2216.63	2065.79	2289.43	2694.4	1786.67	2164	2481.92	2051.49	2192.26	1994.19	2814.61
1.1.1.44	normal	580.549	173.635	491.846	-0.51086	263.014	-1.82875	507.083	537.305	475.762	508.291	561.103	454.046	524.093	530.706	747.591	316.974	493.108	868.029	804.843	598.111	784.331	372.453	401.024	551.364	994.217
1.1.1.47	normal	173.955	49.4469	543.619	7.47599	131.507	-0.858454	173.547	218.671	217.722	203.316	101.252	190.509	114.765	226.709	214.344	87.441	135.018	225.788	113.774	199.37	263.234	129.157	133.675	195.812	161.035
1.1.1.49	lognormal	5.9957	0.638259	336.526	-0.277357	701.37	0.87321	257.609	321.758	173.371	304.974	514.696	203.209	1029.06	391.589	857.377	95.6386	422.664	592.066	1068.21	332.284	902.517	417.508	213.879	350.4	784.171
1.1.1.5	weibull	2.3635	31.2773	51.7732	1.78389	21.9178	-0.38403	13.5584	28.1148	12.0957	41.4163	8.43764	9.52544	30.604	30.9149	47.0512	10.9301	35.222	35.1226	16.8553	33.2284	37.6049	45.0548	13.3675	41.2235	35.0076
1.1.1.53	weibull	1.82069	177.255	310.639	1.53652	197.26	0.533833	263.032	318.634	225.786	210.847	29.5318	133.356	45.906	226.709	162.065	71.0458	158.499	200.7	21.0692	228.445	231.001	24.0292	133.675	211.271	126.027
1.1.1.6	lognormal	3.72508	1.01383	258.866	1.80625	65.7534	0.454541	35.2518	31.2387	24.1913	37.6512	223.598	34.9266	156.845	51.5249	88.8745	10.9301	11.7407	50.1751	221.226	16.6142	37.6049	174.212	6.68373	66.9882	14.0031
1.1.1.60	normal	628.691	156.398	750.712	0.780193	723.288	0.604844	705.035	690.375	903.142	591.123	367.038	631.854	409.328	741.958	585.526	587.494	710.311	697.434	362.39	839.017	682.26	318.387	681.741	726.564	714.156
1.1.1.61	gamma	5.50719	0.0620935	77.6599	-0.160865	0	NA	111.179	74.9728	68.542	97.893	109.689	66.6781	156.845	82.4398	57.507	32.7904	64.5737	105.368	77.956	66.4568	102.07	192.234	86.8885	103.059	28.0061
1.1.1.69	normal	238.598	66.95	207.093	-0.470579	569.863	4.94795	227.781	234.29	266.104	225.907	143.44	247.662	225.704	355.522	355.498	139.359	152.629	265.928	189.623	290.748	354.56	216.263	147.042	278.259	217.047
1.1.1.79	gamma	4.02112	0.127741	51.7732	1.24758	43.8356	0.865133	43.3868	40.6103	64.5101	22.5907	12.6565	25.4012	42.0805	46.3724	36.5954	16.3952	23.4813	65.2276	33.7107	33.2284	21.4885	9.01096	26.7349	20.6118	14.0031
1.1.1.8	weibull	3.20295	249.912	77.6599	-1.98823	87.6712	-1.82101	189.817	178.06	254.009	154.37	261.567	269.888	275.436	200.947	78.4187	330.636	275.906	120.42	221.226	245.059	118.187	360.438	314.135	288.565	98.0214
1.1.1.81	weibull	3.65022	510.185	207.093	-1.79245	591.781	0.918027	596.568	493.571	584.623	530.881	206.722	536.6	221.879	633.756	486.196	680.4	399.183	541.891	212.799	423.662	585.562	201.245	367.605	417.388	588.128
1.1.1.82	weibull	3.28549	70.5302	77.6599	0.663329	43.8356	-0.881252	67.7918	78.0967	64.5101	97.893	67.5011	92.0793	53.5569	92.7448	99.3303	27.3253	35.222	40.1401	48.4591	74.7639	53.7213	60.073	60.1536	36.0706	49.0107
1.1.1.83	weibull	3.05087	60.6975	25.8866	-1.46405	43.8356	-0.496969	46.0984	84.3444	36.287	75.3023	25.3129	38.1018	80.3354	46.3724	78.4187	13.6627	70.444	60.2101	75.849	41.5355	64.4655	39.0475	33.4187	56.6823	63.0137
1.1.1.85	normal	2928.81	319.858	4064.2	3.54965	3200	0.847829	3077.75	3211.34	3346.46	3173.99	2982.71	2838.58	2211.14	3230.61	2974.68	3134.21	2806.02	2654.26	2446.13	3131.78	3035.25	2405.93	3134.67	3282.42	2569.56
1.1.1.86	normal	2724.8	271.755	4323.06	5.88128	2564.38	-0.590291	2681.84	2952.05	2943.28	2823.84	2704.26	2819.53	2295.3	2942.07	2451.89	2915.61	2676.87	2282.97	2627.33	3397.6	2530.27	2441.97	2593.29	3086.61	2604.57
1.1.1.88	lognormal	6.11683	0.426107	181.206	-2.15249	65.7534	-4.53153	485.39	487.323	520.113	591.123	675.011	771.561	447.583	458.571	282.307	1478.3	369.831	351.226	198.05	585.65	365.305	354.431	414.391	438	259.056
1.1.1.90	weibull	2.30137	53.7467	77.6599	1.29865	87.6712	1.68706	40.6751	53.1057	40.3188	82.8326	12.6565	53.9775	22.953	36.0674	41.8233	32.7904	93.9254	70.2452	12.6415	53.9961	59.0934	21.0256	40.1024	72.1411	63.0137
1.1.1.91	weibull	2.9377	144.077	77.6599	-1.03559	43.8356	-1.88262	170.835	159.317	181.435	154.37	50.6259	92.0793	45.906	180.337	177.749	65.5808	146.758	185.648	44.2453	153.681	155.792	48.0584	133.675	133.976	154.034
1.1.1.93	normal	290.454	82.3831	207.093	-1.01187	416.438	1.52925	328.112	331.13	330.614	331.33	181.409	190.509	344.295	303.997	407.777	71.0458	305.257	351.226	282.327	269.981	413.654	264.321	173.777	329.788	308.067
1.1.1.94	normal	855.886	209.176	1501.42	3.08609	1424.66	2.7191	870.447	987.142	866.855	1133.3	472.508	816.013	550.871	1020.19	1176.28	606.622	851.199	968.38	511.981	942.855	1042.19	552.672	922.355	968.753	1001.22
1.1.1.95	lognormal	7.59073	0.133932	2433.34	1.54024	2432.88	1.53881	2090.7	2068	2032.07	2097.17	1898.47	1898.74	2138.45	2009.47	2023.2	1415.45	1878.51	2142.48	2823.27	1935.55	1869.5	2159.63	1811.29	2086.94	1575.34
1.1.2.3	lognormal	6.86154	0.49594	1294.33	0.613391	1052.06	0.1955	802.655	709.118	1048.29	775.614	2206.44	981.121	2023.69	757.416	548.931	1369	769.014	556.944	2330.25	772.56	440.514	2219.7	748.578	1035.74	616.134
1.1.2.4	normal	1571.61	445.196	1604.97	0.0749226	1534.25	-0.0839371	1990.37	1989.9	1858.7	1856.2	1092.67	1409.77	1388.66	1921.88	2132.99	554.704	1620.21	1946.79	905.975	1574.19	2197.2	988.202	1196.39	1499.51	1736.38
1.1.3.15	lognormal	7.09669	0.340508	1501.42	0.638688	986.301	-0.595373	1456.17	1452.6	1911.11	1212.37	873.296	1330.39	1009.93	1612.73	1008.99	2308.99	1491.07	888.099	594.151	1499.43	907.89	681.829	1503.84	1535.58	994.217
1.1.3.21	weibull	2.36179	63.618	129.433	2.5944	219.178	5.63766	75.9268	68.7251	60.4783	45.1814	71.72	66.6781	30.604	56.6774	62.7349	10.9301	41.0924	100.35	27.3899	41.5355	85.954	12.0146	60.1536	51.5294	105.023
1.1.3.8	weibull	2.04205	48.1508	0	NA	131.507	3.34087	46.0984	65.6012	20.1594	90.3628	46.407	50.8024	7.65099	36.0674	57.507	57.3832	17.611	60.2101	21.0692	58.1497	69.8377	15.0183	40.1024	36.0706	14.0031
1.1.5.2	weibull	2.71659	2856.88	2045.04	-0.434787	2936.99	0.411729	2858.1	2783.37	2096.58	3076.1	1113.77	1886.04	925.77	3957.11	3779.78	710.458	3175.85	3632.68	903.868	2458.9	3765.86	1294.57	2753.7	2880.49	3080.67
1.1.5.3	normal	430.617	110.595	931.918	4.53275	876.712	4.03358	442.003	246.786	334.646	372.747	506.259	495.323	703.891	293.692	428.689	306.044	387.442	501.751	448.773	315.67	596.306	507.617	387.656	381.318	525.114
1.1.5.4	lognormal	4.9095	0.459392	362.413	2.1404	306.849	1.77812	127.449	137.45	88.7015	90.3628	354.381	101.605	145.369	92.7448	261.396	43.7205	211.332	190.665	103.239	95.5316	145.047	123.15	160.41	200.965	182.04
1.1.99.1	lognormal	7.55191	0.239647	1941.5	0.0805568	2673.97	1.4163	2470.33	2255.43	2370.75	2398.38	1257.21	2092.42	1365.7	1942.49	1902.96	1226.91	2436.19	1951.81	1382.14	2317.68	1950.08	1348.64	2499.72	2123.01	1883.41
1.1.99.10	weibull	2.37438	111.605	25.8866	-1.8713	21.9178	-2.03849	81.3502	112.459	137.084	165.665	29.5318	95.2544	61.2079	118.507	120.242	19.1277	152.629	125.438	46.3522	120.453	177.28	33.0402	120.307	82.447	84.0183
1.1.99.2	weibull	3.41123	119.368	181.206	2.15168	87.6712	-0.540042	135.584	181.184	116.925	131.779	130.783	114.305	45.906	92.7448	109.786	87.441	105.666	105.368	69.5283	141.221	145.047	57.0694	40.1024	133.976	91.0198
1.1.99.21	weibull	2.59496	93.7401	155.32	1.9679	153.425	1.91786	65.0802	96.8399	112.893	128.014	33.7506	66.6781	61.2079	108.202	135.926	40.988	99.7957	120.42	44.2453	83.071	145.047	30.0365	93.5723	46.3765	63.0137
1.1.99.22	weibull	1.38029	51.5662	77.6599	0.945966	0	NA	5.42335	56.2296	44.3507	109.188	33.7506	38.1018	7.65099	92.7448	67.9628	10.9301	46.9627	70.2452	4.21384	62.3032	64.4655	21.0256	80.2048	77.2941	7.00153
1.1.99.28	weibull	2.98644	75.611	103.547	1.42205	109.589	1.66113	70.5035	56.2296	68.542	86.5977	29.5318	44.4521	45.906	113.355	88.8745	43.7205	82.1847	110.385	23.1761	53.9961	80.5819	51.0621	53.4699	92.7529	84.0183
1.1.99.3	weibull	1.92872	90.638	51.7732	-0.559467	197.26	2.27942	51.5218	96.8399	80.6377	86.5977	29.5318	73.0284	26.7785	103.05	88.8745	13.6627	158.499	110.385	35.8176	87.2245	177.28	27.0329	73.5211	72.1411	133.029
1.1.99.8	lognormal	6.1713	0.48371	647.165	0.6229	789.041	1.03268	604.703	584.163	387.061	700.312	375.475	473.097	233.355	767.721	846.922	153.022	522.46	787.749	210.692	506.733	633.911	258.314	594.852	700.8	707.154
1.10.2.2	lognormal	7.23292	0.496564	1475.54	0.12859	876.712	-0.919812	1350.41	1090.23	1524.05	1024.11	3012.24	1924.14	2471.27	1020.19	622.121	2333.58	1226.9	727.539	2785.35	1059.15	628.539	3051.71	1430.32	1576.8	868.189
1.11.1.10	weibull	2.63223	24.8944	181.206	0	87.6712	7.01488	27.1167	28.1148	16.1275	30.1209	37.9694	28.5763	15.302	25.7624	36.5954	5.46506	35.222	20.07	8.42767	20.7677	21.4885	18.0219	13.3675	10.3059	21.0046
1.11.1.15	normal	505.974	148.35	465.959	-0.269731	657.534	1.02164	452.849	431.094	479.794	331.33	852.202	504.848	673.287	381.284	439.145	685.865	393.313	501.751	769.025	365.512	504.98	639.778	287.4	401.929	518.113
1.11.1.5	weibull	3.42442	450.326	362.413	-0.309897	438.356	0.248763	460.984	452.961	459.635	448.049	223.598	441.346	290.738	453.419	491.424	191.277	428.535	582.031	113.774	456.89	612.423	213.259	327.503	412.235	602.131
1.11.1.6	lognormal	7.0474	0.374644	2407.46	1.97235	1775.34	1.15937	921.969	993.39	1165.21	937.514	2421.6	1130.35	2096.37	757.416	841.694	633.947	904.032	1003.5	2127.99	880.552	1149.64	2288.78	1056.03	1082.12	1197.26
1.11.1.7	normal	673.615	95.3709	440.072	-2.44879	526.027	-1.54752	691.477	718.49	899.11	734.198	700.324	622.329	516.442	747.111	700.54	789.702	704.44	526.839	617.327	764.253	676.888	567.69	548.066	685.341	588.128
1.11.1.9	normal	448.803	112.267	336.526	-1.00009	416.438	-0.288282	425.733	287.396	395.125	256.028	468.289	393.718	623.556	396.742	297.991	398.95	422.664	551.926	680.534	510.886	413.654	591.72	434.443	396.776	581.127
1.12.1.2	lognormal	4.37134	0.693952	77.6599	-0.0273875	0	NA	56.9451	56.2296	76.6058	37.6512	232.035	63.5029	168.322	72.1348	104.558	35.5229	52.833	65.2276	434.025	66.4568	21.4885	192.234	73.5211	113.365	56.0122
1.12.7.2	weibull	1.97357	40.0108	0	NA	43.8356	0.518748	18.9817	31.2387	28.2232	37.6512	25.3129	19.0509	19.1275	72.1348	62.7349	35.5229	64.5737	30.1051	16.8553	24.9213	53.7213	3.00365	33.4187	36.0706	63.0137
1.13.11.2	weibull	1.86596	45.8769	0	NA	65.7534	1.07487	46.0984	37.4864	32.2551	37.6512	21.0941	38.1018	38.255	61.8299	104.558	2.73253	52.833	65.2276	16.8553	16.6142	64.4655	39.0475	46.7861	20.6118	35.0076
1.13.11.27	lognormal	6.0489	0.324367	465.959	0.293472	1073.97	2.86778	338.959	337.378	326.583	451.814	388.132	542.95	394.026	298.844	496.652	609.355	428.535	682.382	217.013	365.512	623.167	321.391	594.852	309.176	756.165
1.13.11.39	lognormal	3.91271	0.770209	51.7732	0.0443533	21.9178	-1.07167	27.1167	46.858	64.5101	41.4163	113.908	95.2544	141.543	20.61	73.1908	10.9301	46.9627	40.1401	139.057	12.4606	53.7213	201.245	40.1024	56.6823	28.0061
1.13.11.5	lognormal	5.70852	0.252379	77.6599	-5.37359	0	NA	282.014	259.281	237.881	320.035	240.473	355.617	252.483	211.252	350.27	226.8	381.572	511.786	225.44	278.288	462.003	270.329	347.554	273.106	434.095
1.13.11.51	weibull	2.30896	46.3186	258.866	0	21.9178	-0.982992	43.3868	40.6103	4.03188	45.1814	59.0635	57.1527	42.0805	51.5249	83.6466	10.9301	41.0924	60.2101	14.7484	41.5355	48.3491	33.0402	20.0512	41.2235	49.0107
1.13.12.16	normal	133.33	33.2468	25.8866	-3.23168	153.425	0.604417	130.16	159.317	112.893	112.954	143.44	139.706	160.671	113.355	135.926	57.3832	129.147	155.543	105.346	112.146	118.187	222.27	153.726	103.059	168.037
1.14.11.1	lognormal	5.04423	0.650917	103.547	-0.620984	131.507	-0.25375	151.854	140.574	197.562	139.309	299.536	285.763	160.671	123.66	88.8745	521.914	199.591	75.2627	303.396	132.914	32.2328	294.358	73.5211	278.259	77.0168
1.14.11.17	normal	1015.89	275.073	1915.61	3.27085	1841.1	2.99997	1046.71	1308.9	1153.12	1272.61	793.139	1098.6	730.67	1210.83	1333.12	368.892	815.977	1379.82	629.968	822.403	1364.52	826.004	1009.24	912.07	1225.27
1.14.11.18	normal	301.137	74.6789	181.206	-1.60595	460.274	2.13095	336.247	356.121	370.933	391.572	358.6	438.17	195.1	303.997	235.256	275.986	334.609	275.963	210.692	299.055	171.908	309.376	401.024	267.953	189.041
1.14.13.1	lognormal	5.41895	0.404147	181.206	-0.542656	43.8356	-4.05423	222.357	149.946	213.69	184.491	324.849	177.808	631.207	170.032	172.521	210.405	176.11	165.578	425.597	224.292	247.118	477.581	200.512	211.271	126.027
1.14.13.2	weibull	2.37706	133.524	155.32	0.710454	241.096	2.11987	65.0802	78.0967	72.5739	67.7721	122.346	85.729	179.798	149.422	219.572	24.5928	99.7957	190.665	132.736	49.8426	171.908	186.226	73.5211	139.129	133.029
1.14.13.22	normal	1108.85	331.387	1294.33	0.559721	1709.59	1.81281	1521.25	1652.53	1354.71	1475.93	687.668	1257.36	864.562	1334.49	988.075	357.962	1273.86	1169.08	564.654	1229.45	1214.1	693.844	1203.07	1154.26	1071.23
1.14.13.3	gamma	5.30949	0.053177	77.6599	-0.407687	284.931	3.05433	113.89	115.583	88.7015	161.9	46.407	101.605	76.5099	154.575	73.1908	71.0458	181.98	65.2276	33.7107	62.3032	75.2098	54.0657	147.042	133.976	140.031
1.14.13.7	lognormal	3.29517	0.40762	51.7732	1.5988	65.7534	2.18523	21.6934	34.3625	28.2232	22.5907	33.7506	15.8757	38.255	20.61	15.6837	16.3952	52.833	55.1926	25.283	20.7677	64.4655	21.0256	20.0512	25.7647	28.0061
1.14.13.8	weibull	2.5999	125.671	155.32	0.928809	482.192	7.74514	100.332	81.2206	141.116	90.3628	46.407	142.882	80.3354	123.66	94.1024	98.3711	129.147	145.508	37.9245	107.992	128.931	30.0365	187.145	139.129	217.047
1.14.13.82	weibull	2.77845	161.86	129.433	-0.212948	87.6712	-0.96839	132.872	234.29	141.116	192.021	126.565	200.034	103.288	211.252	240.484	24.5928	140.888	150.525	42.1384	137.067	188.024	84.1023	140.358	144.282	112.024
1.14.13.9	lognormal	4.7248	0.376616	51.7732	-2.06556	65.7534	-1.43086	78.6385	96.8399	104.829	105.423	75.9388	155.582	168.322	72.1348	83.6466	210.405	146.758	100.35	65.3144	157.835	112.815	99.1205	240.614	159.741	70.0153
1.14.13.92	gamma	4.89102	0.064233	155.32	1.92978	65.7534	-0.163614	124.737	112.459	149.18	105.423	25.3129	117.48	34.4295	61.8299	62.7349	54.6506	88.055	75.2627	37.9245	83.071	102.07	48.0584	66.8373	41.2235	56.0122
1.14.14.3	lognormal	5.28984	0.613321	284.753	0.589878	569.863	1.72106	319.977	296.767	262.072	346.391	80.1576	288.938	72.6844	293.692	219.572	73.7784	369.831	280.981	63.2075	253.366	333.072	75.0913	267.349	237.035	245.053
1.14.14.5	weibull	4.27467	289.577	802.485	0	372.603	1.61653	268.456	352.997	262.072	244.733	270.005	222.26	355.771	288.539	371.182	43.7205	363.961	260.911	212.799	203.524	295.467	276.336	287.4	252.494	217.047
1.14.15.3	normal	176.895	47.5854	232.98	1.17861	482.192	6.41577	154.565	93.716	129.02	225.907	265.786	215.91	172.147	97.8973	146.382	199.475	170.24	170.595	198.05	170.295	112.815	162.197	247.298	190.659	238.052
1.14.15.7	gamma	6.79005	0.0506755	77.6599	-1.16957	219.178	1.51943	89.4852	124.955	72.5739	161.9	198.285	234.961	91.8119	97.8973	62.7349	194.01	129.147	140.49	58.9937	91.3781	145.047	117.142	200.512	180.353	154.034
1.14.16.1	lognormal	4.66559	0.439035	103.547	-0.0582335	416.438	3.11172	116.602	90.5922	80.6377	90.3628	101.252	123.831	107.114	51.5249	125.47	237.73	70.444	180.63	40.0314	103.839	225.629	90.1096	120.307	87.6	175.038
1.14.17.3	lognormal	2.98658	0.602598	0	NA	21.9178	0.16714	10.8467	15.6193	28.2232	15.0605	8.43764	15.8757	11.4765	66.9823	20.9116	5.46506	23.4813	40.1401	10.5346	37.3819	32.2328	18.0219	26.7349	25.7647	35.0076
1.14.19.1	normal	327.621	69.81	362.413	0.498378	219.178	-1.5534	317.266	306.139	306.423	335.095	451.414	304.814	283.087	303.997	381.637	292.381	234.813	516.804	400.314	224.292	311.583	291.354	260.666	324.635	378.082
1.14.19.3	lognormal	3.27679	0.726862	0	NA	43.8356	0.692922	18.9817	9.3716	16.1275	7.53023	42.1882	19.0509	91.8119	10.305	41.8233	21.8603	41.0924	50.1751	50.566	16.6142	64.4655	45.0548	13.3675	15.4588	70.0153
1.14.99.28	weibull	1.62495	48.0572	258.866	5.06983	87.6712	1.47423	59.6568	37.4864	4.03188	112.954	25.3129	57.1527	30.604	25.7624	57.507	5.46506	70.444	45.1576	16.8553	24.9213	64.4655	30.0365	53.4699	77.2941	21.0046
1.14.99.30	lognormal	3.50974	1.32679	207.093	1.37432	0	NA	13.5584	15.6193	4.03188	18.8256	257.348	19.0509	137.718	15.4575	88.8745	13.6627	23.4813	25.0876	912.295	8.3071	26.8606	123.15	6.68373	72.1411	63.0137
1.15.1.1	lognormal	6.57764	0.162483	1501.42	4.53293	1052.06	2.34398	653.513	640.393	677.357	643.835	691.887	647.73	941.072	654.366	873.061	590.227	680.959	903.152	712.138	677.028	838.052	789.961	588.168	608.047	1036.23
1.16.1.1	weibull	1.49569	302.495	258.866	0.118455	350.685	0.561473	298.284	318.634	229.817	335.095	29.5318	168.283	153.02	417.352	528.019	30.0578	375.702	456.594	56.8868	240.906	623.167	30.0365	253.982	175.2	462.101
1.16.3.1	lognormal	3.0235	0.630437	0	NA	87.6712	2.30014	10.8467	15.6193	52.4145	7.53023	12.6565	15.8757	19.1275	20.61	57.507	8.19759	46.9627	55.1926	12.6415	24.9213	21.4885	15.0183	13.3675	20.6118	49.0107
1.17.1.2	normal	1969.15	222.912	1863.84	-0.472422	1863.01	-0.476113	2117.82	2036.76	2294.14	1705.6	1894.25	1911.44	2084.9	1952.79	1719.98	1699.63	1884.38	1710.97	2368.18	2255.38	1670.73	2249.74	1911.55	2195.15	1750.38
1.17.1.4	weibull	4.07283	2959.94	517.732	-3.14725	854.794	-2.49299	3419.42	3373.78	3560.15	3494.03	2016.6	3016.39	1388.66	3220.3	3053.1	1347.14	2782.54	2744.58	986.037	2820.26	3513.37	1177.43	2887.37	2792.89	2604.57
1.17.3.2	lognormal	5.27269	0.379737	77.6599	-2.42365	87.6712	-2.10433	141.007	299.891	362.87	225.907	189.847	311.164	153.02	185.49	109.786	336.101	293.517	165.578	126.415	199.37	128.931	171.208	320.819	123.671	140.031
1.17.4.1	lognormal	9.07163	0.173438	5229.1	-2.93845	4515.07	-3.78496	7806.91	7331.72	7438.83	8177.83	11935	8271.26	13343.3	7527.78	7768.68	8416.2	7572.73	8860.92	11316.3	7679.91	7660.65	10987.4	8154.15	8656.94	9165
1.17.4.2	lognormal	6.74011	0.468396	77.6599	-5.09777	942.466	0.231404	1022.3	624.774	358.838	756.789	510.477	428.645	1289.19	711.043	799.87	2620.5	1121.23	923.222	659.465	764.253	945.494	537.654	1002.56	1190.33	1792.39
1.17.7.1	normal	2728.18	349.644	2278.02	-1.28748	2301.37	-1.2207	2741.5	2767.75	2955.37	2462.39	2919.42	2629.02	3175.16	2596.85	2378.7	2822.71	2723.84	2423.46	3628.11	2533.66	2326.13	3114.79	2954.21	2658.92	2023.44
1.18.1.1	lognormal	3.00739	0.571856	0	NA	43.8356	1.35184	21.6934	15.6193	12.0957	11.2954	12.6565	12.7006	11.4765	15.4575	10.4558	10.9301	23.4813	65.2276	18.9623	41.5355	53.7213	33.0402	20.0512	20.6118	49.0107
1.18.1.2	weibull	3.04717	273.507	336.526	1.02607	372.603	1.42636	165.412	193.68	185.467	222.142	299.536	193.684	286.912	133.965	271.851	92.9061	217.202	285.998	425.597	161.988	316.956	390.475	147.042	298.87	336.073
1.18.1.3	lognormal	4.35592	0.63297	103.547	0.448834	153.425	1.07001	48.8101	53.1057	60.4783	64.007	215.16	41.2769	175.973	46.3724	146.382	21.8603	82.1847	110.385	206.478	45.689	69.8377	198.241	40.1024	103.059	77.0168
1.2.1.10	weibull	3.13628	196.964	155.32	-0.310851	197.26	0.342082	214.222	215.547	181.435	207.081	84.3764	203.209	149.194	252.472	224.8	114.766	146.758	220.77	48.4591	191.063	284.723	45.0548	240.614	164.894	161.035
1.2.1.11	normal	1952.9	149.727	2899.3	6.32082	2432.88	3.20565	2066.29	2046.13	2064.32	1837.38	1932.22	2136.87	1748.25	1947.64	1840.22	1940.1	2172.02	1685.88	2071.1	1831.71	1880.24	2231.71	1958.33	1999.34	1715.37
1.2.1.12	normal	2358.69	293.135	2174.48	-0.628421	2279.45	-0.270305	2337.46	2199.2	2447.35	2326.84	2375.2	2222.6	2895.9	2174.35	2352.56	1612.19	2342.26	2579	2878.05	2118.31	2395.97	2847.46	2092.01	2251.83	2366.52
1.2.1.16	normal	1244.67	280.085	1501.42	0.916701	2169.86	3.30326	1149.75	1224.56	1386.97	1186.01	2003.94	1438.34	1396.31	1138.7	904.429	1295.22	1326.7	898.134	1512.77	1042.54	832.68	1636.99	1183.02	1195.48	896.195
1.2.1.19	weibull	2.33671	54.6446	77.6599	1.26492	131.507	3.34179	27.1167	37.4864	44.3507	37.6512	50.6259	57.1527	65.0334	82.4398	26.1396	62.8482	17.611	60.2101	69.5283	37.3819	26.8606	57.0694	100.256	10.3059	49.0107
1.2.1.2	normal	2717	483.935	2226.25	-1.01408	2608.22	-0.22478	2963.86	3027.03	2983.59	3384.84	3573.34	3435.51	2268.52	2560.79	2708.06	2136.84	2541.86	2769.67	1455.88	2737.19	2788.13	2303.8	2907.42	2360.05	2716.59
1.2.1.22	normal	77.5739	23.2156	25.8866	-2.2264	131.507	2.32313	105.755	56.2296	52.4145	79.0675	113.908	101.605	76.5099	66.9823	41.8233	84.7085	99.7957	110.385	42.1384	87.2245	48.3491	81.0986	66.8373	103.059	56.0122
1.2.1.24	normal	37.5715	11.5927	0	-3.24096	87.6712	4.32165	35.2518	31.2387	32.2551	45.1814	46.407	41.2769	22.953	30.9149	57.507	27.3253	41.0924	45.1576	23.1761	45.689	59.0934	36.0438	13.3675	30.9176	49.0107
1.2.1.27	normal	1187.16	171.947	1708.52	3.0321	1336.99	0.871375	916.546	1083.98	1330.52	1118.24	1489.24	1311.34	1499.59	1087.17	873.061	1229.64	1244.51	1138.98	1361.07	1216.99	961.611	1360.65	1149.6	1076.96	1106.24
1.2.1.3	normal	2182.48	267.643	2769.87	2.19467	2783.56	2.24583	1960.54	2014.89	1524.05	2236.48	2712.7	2467.09	2165.23	2030.08	2352.56	2002.95	2107.45	2418.44	2235.44	1752.8	2401.34	2288.78	2098.69	2226.07	2471.54
1.2.1.31	weibull	2.54521	38	25.8866	-0.485395	65.7534	2.10507	16.27	15.6193	8.06377	37.6512	67.5011	44.4521	30.604	20.61	20.9116	38.2554	29.3517	45.1576	48.4591	45.689	26.8606	36.0438	46.7861	41.2235	21.0046
1.2.1.38	normal	1676.19	339.49	2278.02	1.77275	2191.78	1.51872	2125.95	2027.39	2112.71	1735.72	1109.55	1578.05	1182.08	1586.97	1714.75	2123.18	1931.34	1565.46	992.358	1715.42	1880.24	1207.47	1570.68	1916.89	1771.39
1.2.1.39	lognormal	3.32646	0.891862	51.7732	0.69564	0	NA	24.4051	12.4955	20.1594	37.6512	206.722	25.4012	7.65099	5.15249	73.1908	13.6627	17.611	45.1576	69.5283	20.7677	16.1164	81.0986	13.3675	46.3765	63.0137
1.2.1.41	normal	1633.28	182.958	2329.8	3.80699	1249.32	-2.09862	1909.02	1743.12	1923.21	1645.36	1814.09	1717.75	1752.08	1648.8	1484.73	1445.51	1455.84	1324.62	1780.35	1582.5	1412.87	1865.27	1530.57	1659.25	1337.29
1.2.1.5	weibull	2.65807	35.4962	77.6599	3.40468	43.8356	0.940886	35.2518	49.9819	28.2232	22.5907	21.0941	34.9266	7.65099	30.9149	41.8233	16.3952	46.9627	45.1576	25.283	41.5355	16.1164	12.0146	53.4699	41.2235	28.0061
1.2.1.52	lognormal	4.46013	0.416153	51.7732	-1.23333	21.9178	-3.29886	86.7735	93.716	72.5739	124.249	270.005	127.006	172.147	61.8299	78.4187	46.453	82.1847	80.2802	65.3144	83.071	53.7213	117.142	53.4699	77.2941	70.0153
1.2.1.59	lognormal	5.47567	0.513155	284.753	0.342883	416.438	1.08363	238.627	278.024	403.188	342.626	270.005	562.001	187.449	154.575	203.889	333.369	311.128	331.156	67.4214	220.138	236.374	72.0877	360.922	206.118	287.063
1.2.1.60	weibull	2.13436	24.139	25.8866	0.486779	21.9178	0.142947	16.27	37.4864	28.2232	15.0605	21.0941	44.4521	15.302	10.305	31.3675	2.73253	29.3517	30.1051	10.5346	16.6142	32.2328	9.01096	20.0512	15.4588	21.0046
1.2.1.68	lognormal	4.81168	0.48734	232.98	1.31176	241.096	1.38203	116.602	78.0967	52.4145	128.014	232.035	152.407	290.738	82.4398	120.242	62.8482	135.018	130.455	271.792	74.7639	123.559	291.354	106.94	103.059	91.0198
1.2.1.70	normal	498.668	105.726	1113.12	5.81181	898.63	3.78302	566.74	518.562	588.655	512.056	426.101	692.182	309.865	556.469	543.703	653.075	481.368	476.664	503.553	444.43	478.119	228.278	441.126	458.612	595.13
1.2.1.8	normal	1181.2	246.016	1423.76	0.985976	2323.29	4.64234	1190.42	1240.18	1157.15	1506.05	1603.15	1606.62	830.133	1277.82	862.605	1347.14	1174.07	1194.17	657.358	1050.85	972.355	1042.27	1416.95	1221.25	1092.24
1.2.2.1	lognormal	5.75072	0.488726	155.32	-1.443	284.931	-0.201481	197.952	193.68	209.658	210.847	544.228	146.057	275.436	226.709	324.13	743.249	311.128	235.823	962.861	315.67	284.723	699.851	320.819	350.4	280.061
1.2.2.2	lognormal	6.53623	0.545061	284.753	-1.62296	416.438	-0.925572	610.126	665.384	1012	613.714	1371.12	1063.67	1063.49	520.401	318.903	1355.34	633.996	331.156	1382.14	527.501	252.49	1630.98	628.271	783.247	315.069
1.2.3.1	weibull	2.53427	55.7842	51.7732	0.158448	43.8356	-0.20464	24.4051	59.3535	56.4464	64.007	63.2823	31.7515	65.0334	41.2199	88.8745	2.73253	52.833	55.1926	54.7799	33.2284	21.4885	54.0657	66.8373	77.2941	42.0092
1.2.4.1	normal	4786.29	293.112	3960.65	-2.81681	3484.93	-4.43981	4753.56	4876.36	4886.64	5128.09	5260.87	4724.62	4636.5	4616.63	5071.07	4396.64	4619.95	4405.37	4538.3	5175.32	4813.43	4850.9	4732.08	5266.3	4186.91
1.2.4.2	lognormal	7.68163	0.350018	2278.02	0.141236	1928.77	-0.334245	1683.95	1536.94	1931.27	1513.58	3695.69	2400.41	4055.03	1416.93	2206.18	2388.23	1626.08	2232.79	3891.48	1428.82	2197.2	4160.06	1817.98	1664.4	2142.47
1.2.4.4	normal	872.436	185.419	621.279	-1.35454	701.37	-0.922594	761.98	965.275	1032.16	1054.23	860.64	943.019	531.744	829.551	794.642	915.398	1091.88	807.819	448.773	1084.08	983.099	636.774	995.876	1118.19	721.157
1.2.7.3	weibull	4.06932	678.445	181.206	-2.60206	350.685	-1.50688	805.367	759.1	705.58	877.272	552.666	739.809	229.53	685.281	799.87	532.844	563.552	551.926	204.371	693.643	714.493	270.329	715.159	571.976	686.15
1.2.7.5	lognormal	5.93809	0.984152	517.732	0.316381	569.863	0.413864	783.674	765.348	963.62	704.077	101.252	450.871	87.9864	726.501	737.135	174.882	487.238	873.047	44.2453	544.115	795.075	48.0584	494.596	546.212	616.134
1.2.7.8	lognormal	6.88638	0.336281	1087.24	0.312277	1205.48	0.619273	1220.25	1340.14	1108.77	1257.55	725.637	1066.85	811.005	1107.78	1333.12	486.391	1156.46	1339.68	461.415	988.545	1337.66	549.668	1176.34	912.07	1162.25
1.2.99.2	weibull	3.34042	2780.8	2148.59	-0.399969	2630.14	0.161236	3129.27	3492.48	3156.97	3377.31	1387.99	2590.92	1312.15	3318.2	3209.94	1016.5	2929.3	2543.88	796.415	2504.59	3373.7	1108.35	2452.93	2277.6	2254.49
1.2.99.3	normal	323.811	83.1373	336.526	0.152939	482.192	1.90505	355.229	315.511	258.041	451.814	312.193	384.193	317.516	396.742	355.498	166.684	340.479	371.296	221.226	236.752	354.56	180.219	407.708	257.647	469.102
1.2.99.5	lognormal	4.99384	0.245439	0	NA	65.7534	-3.29178	141.007	153.07	181.435	105.423	122.346	142.882	260.134	154.575	135.926	101.104	228.943	145.508	164.34	141.221	102.07	165.201	113.623	185.506	147.032
1.20.4.1	normal	196.441	46.3325	310.639	2.46475	504.11	6.64044	162.7	162.441	177.403	252.263	130.783	206.385	256.308	226.709	156.837	243.195	129.147	215.753	111.667	178.603	241.746	159.194	240.614	221.576	259.056
1.21.3.1	gamma	4.09892	0.111478	51.7732	0.895356	21.9178	-0.792726	18.9817	28.1148	24.1913	11.2954	37.9694	34.9266	42.0805	36.0674	47.0512	84.7085	11.7407	70.2452	35.8176	41.5355	26.8606	33.0402	20.0512	30.9176	63.0137
1.3.1.1	lognormal	4.71028	0.415004	258.866	2.03861	526.027	3.74713	67.7918	103.088	72.5739	161.9	80.1576	152.407	91.8119	97.8973	235.256	60.1157	135.018	240.841	90.5975	74.7639	204.141	108.131	106.94	72.1411	154.034
1.3.1.10	normal	434.331	55.0347	698.939	4.80802	416.438	-0.325114	490.813	471.704	491.89	399.102	417.663	428.645	382.55	499.791	480.968	366.159	416.794	341.191	316.038	469.351	445.887	450.548	528.015	407.082	448.098
1.3.1.12	normal	822.414	144.529	750.712	-0.496105	854.794	0.224043	897.564	824.701	866.855	689.016	759.388	806.487	956.374	623.451	627.349	1251.5	692.7	792.767	933.365	693.643	741.354	967.176	828.783	917.223	756.165
1.3.1.2	lognormal	4.71343	0.44881	207.093	1.38085	460.274	3.16034	48.8101	131.202	88.7015	173.195	75.9388	165.108	103.288	103.05	188.205	79.2434	99.7957	265.928	69.5283	74.7639	204.141	72.0877	106.94	87.6	210.046
1.3.1.20	weibull	1.77557	43.7668	155.32	3.78605	109.589	2.50737	37.9634	18.7432	24.1913	26.3558	80.1576	50.8024	61.2079	36.0674	20.9116	38.2554	11.7407	5.01751	54.7799	45.689	16.1164	93.1132	60.1536	36.0706	21.0046
1.3.1.26	normal	932.938	158.263	1423.76	3.10132	1030.14	0.614161	873.159	821.577	963.62	937.514	949.235	809.663	1201.21	736.806	909.656	907.2	833.588	948.31	1165.13	888.859	897.145	1336.63	681.741	793.553	1071.23
1.3.1.32	gamma	2.68355	0.0877813	51.7732	1.14147	153.425	3.7638	21.6934	28.1148	32.2551	22.5907	29.5318	12.7006	49.7315	41.2199	47.0512	2.73253	23.4813	85.2977	18.9623	33.2284	53.7213	15.0183	20.0512	15.4588	28.0061
1.3.1.33	lognormal	3.90477	1.53685	906.032	1.88977	109.589	0.515314	13.5584	24.9909	4.03188	18.8256	712.981	19.0509	351.946	15.4575	88.8745	13.6627	23.4813	90.3152	735.314	16.6142	48.3491	378.46	6.68373	216.423	105.023
1.3.1.34	lognormal	5.52641	0.231366	0	NA	87.6712	-4.55043	219.646	271.776	177.403	304.974	236.254	339.741	252.483	242.167	245.712	248.66	223.073	391.366	179.088	228.445	295.467	246.3	207.196	185.506	413.09
1.3.1.38	weibull	2.62193	25.6821	25.8866	0.357851	21.9178	-0.0422877	18.9817	28.1148	28.2232	26.3558	42.1882	19.0509	30.604	20.61	36.5954	8.19759	17.611	15.0525	6.32075	37.3819	26.8606	21.0256	13.3675	15.4588	21.0046
1.3.1.43	lognormal	3.69753	0.509203	0	NA	43.8356	0.16283	24.4051	18.7432	28.2232	18.8256	67.5011	31.7515	110.939	46.3724	41.8233	30.0578	29.3517	45.1576	86.3836	58.1497	48.3491	99.1205	33.4187	25.7647	35.0076
1.3.1.44	weibull	3.11949	51.2028	77.6599	1.95064	43.8356	-0.100768	59.6568	37.4864	52.4145	41.4163	42.1882	47.6272	76.5099	30.9149	62.7349	13.6627	64.5737	60.2101	46.3522	33.2284	26.8606	42.0511	53.4699	15.4588	63.0137
1.3.1.54	weibull	1.63837	67.9474	232.98	3.27039	175.342	2.37153	43.3868	31.2387	48.3826	33.8861	126.565	31.7515	99.4629	41.2199	73.1908	2.73253	29.3517	60.2101	111.667	53.9961	91.3262	66.0804	20.0512	46.3765	147.032
1.3.1.74	lognormal	8.22411	0.190052	3028.73	-1.09556	3528.77	-0.291547	4015.99	4142.25	4265.73	3934.55	2868.8	3987.99	2620.46	4214.74	4475.09	4240.89	3651.35	4294.99	2454.56	4244.93	4501.84	2658.23	3529.01	3658.59	4305.94
1.3.1.76	lognormal	4.88787	0.628883	129.433	-0.0392919	241.096	0.949812	157.277	181.184	92.7333	199.551	50.6259	165.108	30.604	180.337	214.344	325.171	135.018	195.683	37.9245	215.985	247.118	75.0913	173.777	108.212	168.037
1.3.1.9	lognormal	7.03163	0.141532	1216.67	0.510412	876.712	-1.80493	1038.57	1124.59	1177.31	1088.12	1185.49	955.719	1560.8	1040.8	1296.52	964.584	892.291	1073.75	1354.75	1088.23	1187.24	1498.82	1062.71	1082.12	1057.23
1.3.3.1	normal	1671.45	261.299	1371.99	-1.14606	1512.33	-0.608982	1561.92	1665.02	1645.01	1543.7	2088.32	1822.53	1897.45	1360.26	1317.43	2166.9	1696.53	1605.6	1940.47	1383.13	1391.38	2141.6	1416.95	1587.11	1526.33
1.3.3.11	lognormal	4.43376	0.312337	51.7732	-1.55884	65.7534	-0.793519	62.3685	115.583	72.5739	90.3628	54.8447	66.6781	72.6844	103.05	109.786	54.6506	64.5737	110.385	77.956	83.071	85.954	60.073	93.5723	113.365	196.043
1.3.3.3	lognormal	6.83774	0.29347	1501.42	1.62343	1271.23	1.05633	827.06	709.118	709.612	764.319	1333.15	787.437	1560.8	638.908	920.112	970.049	945.124	1068.73	1721.35	851.477	795.075	1624.98	681.741	798.706	854.186
1.3.3.4	normal	272.061	64.6471	181.206	-1.40539	87.6712	-2.85225	211.511	271.776	173.371	320.035	396.569	196.859	355.771	262.777	345.042	150.289	211.332	255.893	364.497	319.823	263.234	276.336	274.033	267.953	252.055
1.3.3.5	weibull	0.893033	70.0039	0	NA	131.507	0.943445	32.5401	65.6012	24.1913	60.2419	8.43764	12.7006	3.8255	51.5249	156.837	57.3832	58.7034	230.806	4.21384	58.1497	231.001	6.0073	93.5723	10.3059	238.052
1.3.5.1	normal	3893.5	589.268	4633.7	1.25614	3704.11	-0.321406	4018.7	4086.02	4277.83	4499.31	5290.4	4708.74	3791.07	3668.57	3194.25	3593.28	3275.65	3286.47	4359.21	3302.07	3131.95	4532.51	4003.56	3715.27	3241.71
1.3.5.2	gamma	4.27793	0.0744987	77.6599	0.815264	0	NA	62.3685	96.8399	68.542	60.2419	29.5318	73.0284	45.906	87.5923	47.0512	84.7085	29.3517	60.2101	29.4968	112.146	21.4885	30.0365	93.5723	30.9176	28.0061
1.3.7.1	weibull	2.49228	34.1215	0	NA	21.9178	-0.57577	40.6751	28.1148	24.1913	52.7116	25.3129	53.9775	7.65099	25.7624	26.1396	19.1277	23.4813	40.1401	10.5346	37.3819	48.3491	15.0183	33.4187	41.2235	21.0046
1.3.99.1	normal	2707.17	216.555	1993.27	-3.29661	3178.08	2.17459	2570.67	2574.07	2713.46	2850.19	2948.96	3222.77	2849.99	3029.66	2687.15	2431.95	2354	2433.49	2576.76	2778.72	2621.6	2817.43	2599.97	2854.73	2520.55
1.3.99.10	normal	543.734	146.48	1009.58	3.18025	964.384	2.87171	515.218	587.287	576.559	662.661	687.668	596.928	470.536	468.876	663.945	125.696	493.108	747.609	431.918	564.883	757.47	504.614	374.289	422.541	679.148
1.3.99.13	weibull	2.48333	95.3064	103.547	0.545561	284.931	5.02108	113.89	56.2296	60.4783	105.423	105.471	76.2035	68.8589	56.6774	120.242	13.6627	82.1847	130.455	52.6729	91.3781	166.536	57.0694	60.1536	56.6823	133.029
1.3.99.16	lognormal	5.38909	0.531546	25.8866	-4.01728	832.877	2.51303	222.357	196.804	306.423	365.216	67.5011	225.435	141.543	386.437	329.358	109.301	264.165	341.191	111.667	282.441	257.862	78.095	347.554	252.494	399.087
1.3.99.2	normal	1094.89	222.923	1113.12	0.0817793	1358.9	1.18431	1052.13	1274.54	991.843	1317.79	945.016	1063.67	822.482	1262.36	1270.38	920.863	1256.25	1445.04	573.082	1100.69	1407.5	738.899	1096.13	1046.05	1218.27
1.3.99.20	weibull	1.70068	130.185	129.433	0.327879	43.8356	-1.05664	178.97	206.175	141.116	158.135	80.1576	142.882	30.604	159.727	245.712	38.2554	76.3144	140.49	12.6415	112.146	220.257	15.0183	113.623	82.447	63.0137
1.3.99.22	normal	575.857	174.075	465.959	-0.631328	613.699	0.217385	577.586	687.251	479.794	609.949	358.6	320.69	439.932	669.823	742.363	486.391	686.829	908.17	358.176	627.186	848.796	279.34	507.964	582.282	770.168
1.3.99.3	normal	2053.86	236.096	4219.52	9.17281	3002.74	4.01906	1995.79	2152.34	1874.83	2131.06	2586.14	2028.92	1717.65	1710.63	2028.43	2139.57	2078.1	2162.55	1870.94	1819.25	2052.15	2529.08	1891.5	1880.82	2373.52
1.3.99.7	normal	615.106	111.763	802.485	1.67657	810.959	1.75239	631.82	721.613	681.388	805.735	696.106	720.758	543.22	803.788	632.577	461.798	592.904	476.664	452.987	569.036	617.795	498.606	755.262	499.835	525.114
1.4.1.1	normal	1186.39	162.882	1164.9	-0.131931	1139.73	-0.286471	1149.75	1108.97	1350.68	1122	1265.65	1409.77	1243.29	1267.51	961.936	1587.6	1226.9	1028.59	1177.77	1046.69	972.355	1252.52	1350.11	1046.05	973.212
1.4.1.13	normal	4372.44	617.187	4530.16	0.255537	3989.04	-0.62121	4468.84	4382.79	5060.01	4055.03	5484.47	4788.12	5520.19	4091.08	4234.61	3194.33	3751.14	3748.08	5008.14	4124.47	4061.33	5145.26	3816.41	3983.22	4158.91
1.4.1.14	normal	1192.66	317.407	1035.46	-0.495233	876.712	-0.995387	1461.59	1458.85	1649.04	1400.62	687.668	1168.45	791.878	1540.59	1458.59	538.309	1215.16	1219.26	825.912	1374.82	1326.92	705.858	1136.23	1293.39	1407.31
1.4.1.2	lognormal	5.43236	0.70107	854.258	1.8798	679.452	1.55323	273.879	249.909	213.69	214.612	105.471	200.034	76.5099	309.149	580.298	98.3711	405.053	612.136	109.56	232.599	757.47	63.0767	220.563	195.812	574.125
1.4.1.21	weibull	2.17165	278.608	258.866	0.18566	635.616	2.80862	317.266	359.245	411.252	274.854	25.3129	298.464	45.906	314.302	287.535	388.019	228.943	275.963	42.1384	282.441	306.211	63.0767	314.135	242.188	266.058
1.4.1.3	normal	508.187	93.2302	1035.46	5.65565	394.521	-1.2192	550.47	456.085	403.188	500.761	540.009	428.645	401.677	571.926	564.614	357.962	628.126	481.681	360.283	606.418	628.539	471.573	675.057	587.435	441.096
1.4.1.4	normal	1012.69	173.621	595.392	-2.4035	745.206	-1.54063	737.575	990.266	725.739	1125.77	1058.92	1171.63	868.388	994.43	1061.27	1060.22	1132.97	1103.85	644.717	1046.69	1069.05	844.026	1249.86	1025.43	1330.29
1.4.1.9	weibull	2.77162	315.235	103.547	-1.69887	284.931	0.0760536	206.087	228.042	237.881	256.028	139.221	130.181	168.322	267.929	444.372	423.542	387.442	371.296	134.843	319.823	381.421	156.19	347.554	216.423	490.107
1.4.3.16	normal	1022.22	262.336	1009.58	-0.0481862	1139.73	0.447926	938.239	927.789	725.739	1001.52	1046.27	847.764	1155.3	1154.16	1385.4	368.892	1221.03	1314.59	1118.77	888.859	1240.96	835.015	842.15	855.388	1554.34
1.4.3.19	normal	111.712	19.7904	25.8866	-4.33673	131.507	1.0002	113.89	112.459	84.6696	94.1279	139.221	139.706	126.241	128.812	83.6466	103.836	105.666	135.473	99.0251	91.3781	123.559	120.146	126.991	123.671	70.0153
1.4.3.2	weibull	1.92544	41.3058	51.7732	0.794842	131.507	3.74103	43.3868	71.849	16.1275	48.9465	16.8753	76.2035	26.7785	46.3724	31.3675	19.1277	41.0924	50.1751	8.42767	33.2284	48.3491	15.0183	33.4187	61.8353	7.00153
1.4.3.3	lognormal	3.67958	0.927419	0	NA	87.6712	0.856155	18.9817	15.6193	4.03188	33.8861	244.692	82.5538	76.5099	20.61	20.9116	32.7904	29.3517	30.1051	153.805	49.8426	37.6049	168.205	26.7349	36.0706	63.0137
1.4.3.4	lognormal	4.05876	0.400276	155.32	2.46512	131.507	2.04934	35.2518	62.4774	52.4145	67.7721	126.565	95.2544	145.369	56.6774	41.8233	32.7904	70.444	65.2276	42.1384	33.2284	59.0934	48.0584	66.8373	56.6823	42.0092
1.4.3.5	normal	605.589	89.0615	828.372	2.50145	854.794	2.79813	710.458	493.571	576.559	564.768	586.416	641.38	788.052	541.011	611.666	521.914	563.552	742.592	589.937	519.194	612.423	714.869	548.066	458.612	721.157
1.4.3.6	weibull	2.91006	93.0662	258.866	5.81744	197.26	3.63993	84.0619	137.45	68.542	128.014	105.471	95.2544	65.0334	113.355	115.014	10.9301	64.5737	45.1576	52.6729	95.5316	91.3262	39.0475	93.5723	103.059	77.0168
1.4.4.2	lognormal	8.60338	0.0890847	5669.17	0.442498	4580.82	-1.95033	5049.14	5538.62	5229.35	5448.12	6923.09	5150.09	5562.27	5590.45	6048.69	4298.27	5136.54	5469.09	5834.05	5407.92	5232.45	5508.7	5360.35	5379.67	5797.26
1.4.7.1	normal	2531.29	402.045	2200.36	-0.823102	1906.85	-1.55315	2700.83	2995.79	2842.48	2850.19	2927.86	2403.59	2444.49	2684.45	2676.69	1412.72	2365.75	2237.81	3160.38	2625.04	2181.08	2393.91	2118.74	2937.18	2135.47
1.4.99.1	normal	982.136	201.873	595.392	-1.91578	1315.07	1.64922	930.104	949.656	1016.03	700.312	869.077	927.143	1189.73	999.583	637.805	1467.37	1156.46	883.082	1186.19	859.785	773.586	1336.63	955.774	912.07	910.198
1.5.1.10	lognormal	4.01699	0.462062	0	NA	0	NA	51.5218	28.1148	44.3507	33.8861	105.471	57.1527	91.8119	30.9149	67.9628	62.8482	29.3517	75.2627	73.7421	41.5355	26.8606	132.161	60.1536	66.9882	91.0198
1.5.1.12	normal	945.506	186.73	1035.46	0.48176	1972.6	5.50044	900.276	912.169	665.261	1009.05	649.699	1098.6	849.26	865.618	1103.09	855.282	992.087	1194.17	672.107	830.71	1203.36	753.917	1196.39	953.294	1260.27
1.5.1.2	normal	741.612	146.128	1035.46	2.01092	1315.07	3.92434	775.539	884.055	802.345	828.326	658.136	520.724	470.536	788.331	721.452	694.063	733.792	898.134	400.314	855.631	864.912	838.019	661.69	721.411	973.212
1.5.1.20	weibull	3.9334	564.207	258.866	-1.68908	263.014	-1.65985	512.506	627.897	532.209	628.775	244.692	546.125	348.12	659.518	669.173	418.077	516.59	667.329	162.233	598.111	687.632	246.3	541.382	381.318	672.147
1.5.1.29	weibull	1.82326	37.2558	207.093	6.32936	87.6712	2.38401	46.0984	28.1148	44.3507	30.1209	12.6565	34.9266	7.65099	41.2199	15.6837	16.3952	52.833	65.2276	14.7484	45.689	48.3491	3.00365	53.4699	15.4588	56.0122
1.5.1.3	normal	310.051	75.7321	284.753	-0.33405	679.452	4.87773	189.817	256.157	193.53	256.028	341.725	292.114	443.758	237.014	266.623	322.439	358.09	386.348	362.39	269.981	295.467	387.471	267.349	288.565	476.104
1.5.1.5	normal	1003.81	142.131	698.939	-2.14498	701.37	-2.12788	1065.69	1146.46	1040.23	1054.23	869.077	1114.48	822.482	1025.35	904.429	1172.26	992.087	1018.55	678.427	1075.77	918.634	756.92	1029.29	1169.72	1218.27
1.5.1.7	lognormal	4.06667	0.375088	51.7732	-0.319373	87.6712	1.08489	43.3868	49.9819	32.2551	56.4768	33.7506	57.1527	57.3824	51.5249	67.9628	125.696	46.9627	115.403	52.6729	53.9961	80.5819	60.073	106.94	66.9882	35.0076
1.5.1.8	lognormal	3.53853	0.707348	0	NA	21.9178	-0.637923	16.27	15.6193	12.0957	22.5907	80.1576	25.4012	57.3824	10.305	47.0512	35.5229	17.611	45.1576	35.8176	29.0748	64.4655	87.1059	46.7861	30.9176	168.037
1.5.1.9	gamma	5.14261	0.0817978	25.8866	-1.59756	0	NA	40.6751	43.7341	24.1913	60.2419	71.72	50.8024	72.6844	20.61	52.2791	79.2434	52.833	85.2977	84.2767	37.3819	96.6983	111.135	40.1024	51.5294	119.026
1.5.3.1	weibull	3.20537	4070.17	3934.77	0.233465	2652.05	-0.759434	4086.49	3620.56	4785.85	3369.78	5416.97	4896.08	3419.99	2972.99	2002.29	6541.68	3222.81	1741.08	3765.06	3518.06	1751.31	4541.52	3542.38	3663.74	2051.45
1.5.5.1	normal	908.843	97.348	750.712	-1.62439	1183.56	2.82203	911.122	934.036	794.281	1009.05	679.23	806.487	956.374	1076.87	852.149	948.188	1044.92	847.959	825.912	913.781	897.145	889.081	848.834	989.364	1043.23
1.5.8.2	weibull	1.79747	80.0886	0	NA	131.507	1.35766	67.7918	106.211	56.4464	67.7721	59.0635	117.48	11.4765	51.5249	141.154	24.5928	52.833	145.508	27.3899	53.9961	102.07	21.0256	66.8373	36.0706	140.031
1.5.99.1	lognormal	6.5449	0.430753	284.753	-2.07376	657.534	-0.130936	726.728	699.746	931.365	587.358	1476.59	1000.17	1048.19	520.401	407.777	1418.18	575.293	371.296	962.861	581.497	349.188	1141.39	668.373	649.27	378.082
1.5.99.11	lognormal	5.53638	0.460397	517.732	1.54884	306.849	0.412643	319.977	381.112	282.232	455.579	240.473	368.317	179.798	345.217	318.903	73.7784	510.719	255.893	124.308	357.205	236.374	144.175	274.033	216.423	203.044
1.5.99.2	lognormal	7.54723	0.378714	1527.31	-0.57027	1819.18	-0.108506	2150.36	1918.05	2298.17	2003.04	2708.48	2498.84	1840.06	1813.68	998.531	4194.44	1843.29	1003.5	2538.84	2101.7	993.844	2180.65	2426.19	2040.56	994.217
1.5.99.8	lognormal	6.32208	0.352837	983.691	1.61329	1687.67	3.14315	517.93	568.544	391.093	568.533	307.974	666.781	455.234	484.334	873.061	429.007	663.348	918.205	347.641	411.201	940.122	351.427	715.159	633.812	1015.22
1.6.1.1	normal	1110.06	230.299	673.052	-1.89759	526.027	-2.536	973.491	977.771	1096.67	865.977	1316.27	1152.58	1365.7	1020.19	914.884	1366.27	1185.81	973.397	1561.23	1109	848.796	1621.97	922.355	999.67	819.179
1.6.1.2	weibull	17.946	2932.79	1320.22	-4.85513	2016.44	-3.03512	2730.65	2902.07	2870.7	3121.28	3079.74	3108.47	2628.12	2720.51	2880.58	2049.4	2764.93	2945.28	2907.55	2770.42	2820.37	3036.69	2974.26	2746.52	2982.65
1.6.5.2	gamma	2.9271	0.142724	103.547	3.93458	131.507	4.71846	18.9817	18.7432	16.1275	48.9465	21.0941	25.4012	3.8255	15.4575	26.1396	5.46506	11.7407	35.1226	16.8553	20.7677	42.977	24.0292	6.68373	10.3059	21.0046
1.6.5.3	normal	12662.1	2055.87	10898.3	-0.857958	9819.18	-1.38284	12812.7	11589.5	14180.1	11468.5	15200.4	14351.7	13833	11819.8	9242.95	13523.3	12492.1	9257.31	16975.4	12111.7	10276.9	15120.4	13547.9	13016.3	9760.13
1.6.5.5	weibull	8.44216	1091.26	621.279	-2.38381	1446.57	4.10303	1236.52	1009.01	995.875	1125.77	822.67	1038.27	964.025	1267.51	1019.44	549.239	1168.2	1189.15	834.339	1005.16	1074.43	1054.28	1035.98	1107.88	1043.23
1.6.99.1	weibull	2.93595	92.1242	207.093	4.09956	109.589	0.880714	127.449	134.326	100.797	131.779	46.407	95.2544	45.906	87.5923	73.1908	35.5229	70.444	80.2802	25.283	74.7639	85.954	45.0548	100.256	92.7529	105.023
1.6.99.3	normal	942.093	100.843	1009.58	0.669205	1205.48	2.61184	905.699	999.638	915.238	892.333	949.235	781.086	941.072	1009.89	993.303	789.702	915.772	948.31	737.421	992.698	1095.91	916.114	895.62	1128.49	1092.24
1.6.99.5	lognormal	9.30435	0.340405	9914.57	-0.301364	10411	-0.157849	13265.5	13982.4	13704.4	15290.1	7863.88	12472	6193.48	13829.3	12541.8	7705.74	13842.3	10958.2	4839.59	14408.7	13306.8	5998.29	13735.1	12732.9	12805.8
1.7.1.1	weibull	2.17267	221.418	181.206	-0.0592506	438.356	2.25222	151.854	162.441	189.499	180.726	71.72	85.729	110.939	242.167	381.637	51.9181	264.165	291.016	109.56	215.985	365.305	120.146	147.042	216.423	343.075
1.7.1.13	weibull	2.92767	122.369	181.206	1.72144	153.425	1.06315	127.449	140.574	181.435	116.719	16.8753	53.9775	91.8119	128.812	188.205	131.162	111.536	115.403	48.4591	141.221	107.443	81.0986	100.256	103.059	98.0214
1.7.1.4	lognormal	4.38883	0.998073	336.526	1.43261	241.096	1.09848	59.6568	71.849	44.3507	94.1279	63.2823	31.7515	22.953	108.202	292.763	10.9301	152.629	346.208	29.4968	103.839	333.072	21.0256	100.256	128.823	392.085
1.7.1.7	lognormal	6.93878	0.331553	336.526	-3.37834	679.452	-1.25919	1244.66	912.169	749.93	877.272	1641.12	1333.56	1602.88	644.061	559.386	2145.04	980.346	873.047	1057.67	843.17	698.377	1159.41	1229.81	1221.25	959.209
1.7.2.1	weibull	1.26135	76.4611	25.8866	-0.754886	109.589	0.81659	29.8284	46.858	16.1275	94.1279	16.8753	98.4296	11.4765	103.05	141.154	46.453	93.9254	170.595	4.21384	66.4568	150.42	9.01096	46.7861	51.5294	154.034
1.7.2.3	weibull	2.5436	125.839	51.7732	-1.28623	21.9178	-2.26804	84.0619	103.088	76.6058	158.135	105.471	85.729	172.147	128.812	172.521	19.1277	52.833	105.368	172.767	74.7639	85.954	213.259	120.307	82.447	112.024
1.7.3.3	weibull	2.50089	29.2155	25.8866	0.056125	0	NA	27.1167	37.4864	36.287	18.8256	37.9694	25.4012	11.4765	10.305	47.0512	30.0578	29.3517	20.07	29.4968	29.0748	42.977	6.0073	13.3675	25.7647	14.0031
1.7.7.1	weibull	3.02839	213.096	207.093	0.254188	241.096	0.726426	187.105	249.909	217.722	207.081	219.379	171.458	114.765	247.319	271.851	79.2434	170.24	220.77	67.4214	199.37	279.351	81.0986	133.675	159.741	329.072
1.7.99.4	lognormal	6.09326	0.697345	517.732	0.223984	1052.06	1.24076	683.342	659.136	560.432	756.789	202.503	619.154	130.067	700.738	820.782	169.417	575.293	792.767	111.667	461.044	924.006	129.157	541.382	499.835	826.18
1.8.1.2	normal	302.042	97.0636	362.413	0.621967	350.685	0.501142	165.412	243.662	217.722	282.384	388.132	187.334	290.738	252.472	480.968	185.812	293.517	436.523	404.528	282.441	370.677	285.347	247.298	226.729	497.108
1.8.1.4	normal	2764.16	208.489	2511	-1.21423	2432.88	-1.58895	2597.78	2761.5	2870.7	2816.31	2940.52	3003.69	3037.44	2586.55	2661.01	2557.65	2647.52	2769.67	3046.6	2355.06	2739.78	3189.88	2780.43	2468.26	2688.59
1.8.1.7	normal	395.622	118.123	1216.67	6.9508	591.781	1.66063	328.112	337.378	237.881	455.579	451.414	371.492	436.107	432.809	559.386	68.3133	316.998	511.786	533.05	274.134	564.073	351.427	414.391	417.388	455.099
1.8.1.8	normal	257.09	64.8519	647.165	6.01487	854.794	9.21645	219.646	212.423	169.339	207.081	172.972	288.938	260.134	195.795	287.535	191.277	369.831	346.208	229.654	203.524	333.072	285.347	267.349	252.494	392.085
1.8.1.9	lognormal	7.60839	0.246792	1656.74	-0.793315	2082.19	0.132838	1879.19	1789.98	1899.02	1826.08	2944.74	2235.3	2566.91	1767.3	1495.18	2620.5	1943.08	1761.15	3331.04	1673.88	1391.38	3075.74	2125.43	1664.4	1533.33
1.8.2.1	normal	159.922	46.6748	232.98	1.56524	438.356	5.9654	159.989	162.441	104.829	184.491	177.191	123.831	183.624	139.117	214.344	46.453	170.24	145.508	94.8113	161.988	204.141	138.168	153.726	221.576	252.055
1.8.3.1	lognormal	4.41415	0.498356	207.093	1.84409	131.507	0.93288	48.8101	106.211	104.829	56.4768	223.598	88.9041	160.671	82.4398	78.4187	27.3253	82.1847	75.2627	136.95	78.9174	59.0934	153.186	100.256	36.0706	70.0153
1.8.4.11	normal	2461.81	171.076	3442.92	5.73492	3726.03	7.38978	2332.04	2342.9	2431.23	2432.27	2455.35	2524.24	2241.74	2699.9	2781.25	2393.7	2436.19	2579	2127.99	2271.99	2514.16	2688.27	2366.04	2411.58	2744.6
1.8.4.12	normal	191.199	41.2976	207.093	0.384863	394.521	4.92332	141.007	171.813	169.339	244.733	168.753	215.91	141.543	195.795	224.8	311.509	193.721	205.718	166.446	207.677	134.303	198.241	187.145	144.282	210.046
1.8.4.8	weibull	3.41602	470.168	828.372	3.09452	569.863	1.05673	539.623	402.979	439.475	372.747	345.943	501.673	198.926	638.908	428.689	393.485	446.146	396.383	166.446	564.883	596.306	102.124	380.973	613.2	483.105
1.8.7.1	weibull	6.49998	454.928	724.825	5.98564	832.877	0	433.868	471.704	459.635	372.747	337.506	495.323	229.53	515.249	449.6	407.147	381.572	496.734	471.95	469.351	424.398	198.241	521.331	365.859	511.111
1.8.98.1	weibull	2.28126	81.5825	155.32	2.22675	65.7534	-0.107023	89.4852	46.858	56.4464	64.007	139.221	53.9775	22.953	97.8973	88.8745	24.5928	70.444	55.1926	23.1761	141.221	102.07	45.0548	86.8885	97.9058	63.0137
1.8.99.2	lognormal	6.87703	0.415334	931.918	-0.0957854	1161.64	0.434743	976.202	1127.72	1060.39	1020.35	1244.55	1282.76	1074.96	850.16	512.335	2284.4	950.994	496.734	1605.47	942.855	440.514	1697.06	895.62	1009.98	567.124
1.8.99.3	weibull	2.39135	197.077	25.8866	-2.41974	21.9178	-2.56072	235.916	240.538	120.957	240.967	223.598	298.464	183.624	185.49	57.507	122.964	164.369	65.2276	233.868	199.37	59.0934	318.387	106.94	200.965	56.0122
1.9.3.1	lognormal	8.39829	0.222309	5410.3	0.889632	3726.03	-0.788042	3522.46	3904.83	4060.11	3945.84	6560.27	4248.35	5688.51	3642.81	4281.66	3489.44	3692.44	4315.06	7391.07	3779.73	4716.73	6794.26	3990.19	3947.15	4663.02
1.97.1.2	weibull	1.92104	69.2479	0	NA	175.342	2.79625	119.314	99.9638	84.6696	75.3023	21.0941	76.2035	3.8255	77.2873	47.0512	30.0578	88.055	80.2802	8.42767	62.3032	91.3262	24.0292	53.4699	77.2941	63.0137
1.97.1.4	normal	60.2568	19.0442	25.8866	-1.80476	131.507	3.7413	43.3868	59.3535	36.287	82.8326	37.9694	47.6272	61.2079	108.202	73.1908	51.9181	64.5737	65.2276	37.9245	91.3781	69.8377	45.0548	73.5211	46.3765	49.0107
2.1.1.10	lognormal	5.34236	0.266584	207.093	-0.034482	87.6712	-3.25888	216.934	171.813	181.435	173.195	181.409	238.136	198.926	206.1	188.205	524.646	217.202	175.613	187.516	199.37	182.652	333.405	160.41	216.423	196.043
2.1.1.104	lognormal	5.48277	0.525613	310.639	0.486791	613.699	1.78218	393.193	384.236	185.467	384.042	113.908	247.662	87.9864	273.082	282.307	278.718	346.35	235.823	75.849	336.437	263.234	108.131	454.494	365.859	308.067
2.1.1.107	normal	457.526	139.89	724.825	1.91078	1030.14	4.09329	452.849	540.429	423.348	530.881	316.412	374.667	263.959	541.011	731.908	281.451	399.183	632.206	332.893	498.426	730.609	249.303	467.861	386.47	539.118
2.1.1.113	lognormal	4.99898	0.571265	25.8866	-3.05506	153.425	0.0599207	94.9086	71.849	44.3507	109.188	586.416	76.2035	244.832	108.202	151.609	232.265	105.666	230.806	172.767	161.988	171.908	333.405	160.41	154.588	133.029
2.1.1.13	lognormal	8.1409	0.294396	3028.73	-0.424592	3309.59	-0.123367	3687.88	3861.1	3588.38	4258.35	2666.3	3956.23	2322.08	4281.72	4720.8	2087.65	3933.13	4656.25	2079.53	3688.35	4389.03	1811.2	3789.68	3354.56	4691.02
2.1.1.130	weibull	1.57856	78.7723	284.753	3.29111	153.425	1.58029	32.5401	31.2387	60.4783	15.0605	151.878	28.5763	110.939	46.3724	73.1908	10.9301	58.7034	105.368	183.302	41.5355	118.187	81.0986	26.7349	56.6823	105.023
2.1.1.131	lognormal	4.62526	0.7301	414.186	1.91899	109.589	0.0979022	78.6385	81.2206	145.148	97.893	379.694	50.8024	252.483	77.2873	115.014	21.8603	46.9627	60.2101	490.912	70.6103	112.815	210.256	60.1536	133.976	91.0198
2.1.1.132	weibull	2.77526	166.578	103.547	-0.723988	43.8356	-1.97209	127.449	156.193	116.925	161.9	126.565	88.9041	206.577	97.8973	198.661	40.988	176.11	215.753	143.27	103.839	295.467	129.157	80.2048	159.741	189.041
2.1.1.133	lognormal	5.05226	0.355297	181.206	0.414789	328.767	2.09145	119.314	256.157	153.212	94.1279	147.659	225.435	149.194	133.965	188.205	352.497	158.499	125.438	153.805	91.3781	161.164	102.124	287.4	159.741	119.026
2.1.1.14	lognormal	6.59319	0.500176	258.866	-2.07303	1578.08	1.54101	797.232	862.187	669.293	730.433	345.943	587.402	348.12	1025.35	1348.8	931.793	1091.88	1073.75	265.472	1175.45	1310.8	294.358	621.587	788.4	1197.26
2.1.1.144	lognormal	3.35788	0.886251	25.8866	-0.117524	241.096	2.40035	21.6934	81.2206	20.1594	45.1814	12.6565	19.0509	34.4295	56.6774	67.9628	10.9301	41.0924	120.42	4.21384	16.6142	134.303	9.01096	40.1024	15.4588	35.0076
2.1.1.148	lognormal	7.42665	0.328974	543.619	-3.43007	1008.22	-1.55244	1450.75	1324.52	1427.29	1524.87	3054.43	1428.82	3247.85	1123.24	1301.75	2899.22	1467.58	1344.69	2604.15	1432.97	1203.36	2499.04	1517.21	1618.02	1400.31
2.1.1.151	gamma	3.65508	0.117863	51.7732	1.23863	21.9178	-0.447363	56.9451	37.4864	40.3188	11.2954	75.9388	12.7006	26.7785	30.9149	26.1396	19.1277	35.222	35.1226	14.7484	37.3819	37.6049	24.0292	6.68373	25.7647	35.0076
2.1.1.157	lognormal	2.54947	0.578249	25.8866	1.21791	43.8356	2.1288	8.13502	24.9909	12.0957	15.0605	12.6565	6.35029	7.65099	10.305	15.6837	5.46506	11.7407	25.0876	6.32075	8.3071	32.2328	9.01096	33.4187	10.3059	35.0076
2.1.1.17	weibull	2.04658	64.5821	51.7732	-0.0736646	219.178	4.41421	70.5035	53.1057	36.287	90.3628	12.6565	31.7515	19.1275	108.202	88.8745	21.8603	52.833	50.1751	29.4968	58.1497	42.977	63.0767	66.8373	61.8353	126.027
2.1.1.31	normal	1563.53	136.234	1553.2	-0.0758624	1709.59	1.07211	1559.21	1411.99	1544.21	1652.89	1345.8	1597.1	1537.85	1834.29	1641.56	1229.64	1643.69	1555.43	1790.88	1607.42	1461.22	1609.96	1557.31	1628.33	1498.33
2.1.1.32	lognormal	4.33104	0.627214	181.206	1.38484	197.26	1.52018	67.7918	118.707	116.925	64.007	80.1576	184.159	91.8119	97.8973	36.5954	262.323	123.277	75.2627	21.0692	41.5355	32.2328	33.0402	133.675	97.9058	63.0137
2.1.1.33	lognormal	5.53301	0.327815	854.258	3.71314	745.206	3.29652	189.817	203.051	157.243	240.967	286.88	222.26	439.932	195.795	318.903	163.952	246.554	416.453	345.534	236.752	440.514	342.416	173.777	175.2	280.061
2.1.1.34	lognormal	5.22722	0.280813	284.753	1.51131	175.342	-0.215389	135.584	181.184	153.212	176.96	303.755	152.407	221.879	133.965	151.609	207.672	240.684	195.683	297.075	157.835	139.675	330.402	160.41	216.423	133.029
2.1.1.35	lognormal	4.13367	0.489287	129.433	1.49094	219.178	2.56744	62.3685	49.9819	24.1913	48.9465	113.908	57.1527	183.624	25.7624	52.2791	60.1157	52.833	105.368	63.2075	37.3819	59.0934	66.0804	60.1536	97.9058	119.026
2.1.1.36	lognormal	4.15452	1.22374	155.32	0.728063	175.342	0.827149	168.124	156.193	112.893	180.726	113.908	111.13	19.1275	159.727	172.521	21.8603	146.758	40.1401	4.21384	228.445	59.0934	3.00365	93.5723	92.7529	28.0061
2.1.1.37	lognormal	6.63944	0.249114	258.866	-4.34794	591.781	-1.02888	726.728	665.384	427.38	689.016	624.386	660.431	933.421	752.263	752.819	1358.07	786.625	1234.31	735.314	884.706	687.632	612.745	701.792	809.011	959.209
2.1.1.45	normal	1170.19	245.567	828.372	-1.39194	1139.73	-0.124043	981.626	996.514	661.229	1133.3	1333.15	1057.32	1690.87	1143.85	1092.63	1183.19	945.124	1470.13	1327.36	1005.16	1090.54	1477.8	1035.98	1025.43	1582.34
2.1.1.48	weibull	2.20177	68.2851	129.433	2.12536	109.589	1.56491	65.0802	59.3535	56.4464	90.3628	29.5318	50.8024	30.604	61.8299	115.014	38.2554	76.3144	90.3152	10.5346	74.7639	118.187	18.0219	66.8373	61.8353	35.0076
2.1.1.5	lognormal	6.01397	0.572737	414.186	0.0215471	284.931	-0.631573	607.415	540.429	645.101	478.17	594.854	730.284	168.322	484.334	224.8	1352.6	692.7	285.998	153.805	452.737	225.629	240.292	581.485	453.459	196.043
2.1.1.52	weibull	1.87052	72.7278	129.433	1.61744	219.178	3.36641	54.2335	49.9819	60.4783	75.3023	8.43764	44.4521	65.0334	87.5923	41.8233	73.7784	135.018	150.525	12.6415	49.8426	80.5819	18.0219	86.8885	51.5294	84.0183
2.1.1.61	normal	1872.78	180.748	2200.36	1.81235	1665.75	-1.14541	1862.92	1730.62	2036.1	1735.72	1679.09	1736.81	2142.28	1963.1	1704.3	1942.83	2025.27	1650.76	2064.78	1765.26	1600.89	2252.74	1744.45	2040.56	1904.42
2.1.1.63	normal	1123.45	213.524	1941.5	3.83116	1665.75	2.53977	1073.82	1046.5	1044.26	1118.24	831.108	1025.57	979.327	1355.1	1401.08	1328.01	1191.68	1404.9	701.604	1079.92	1471.96	741.902	1109.5	1138.8	1302.28
2.1.1.64	lognormal	6.49494	0.285841	880.145	0.997581	986.301	1.39597	610.126	543.553	665.261	504.526	599.073	615.979	1009.93	437.961	496.652	849.817	686.829	672.346	1047.14	623.032	435.142	1357.65	661.69	721.411	602.131
2.1.1.67	lognormal	3.4622	0.461671	181.206	3.76335	219.178	4.17544	27.1167	34.3625	40.3188	26.3558	21.0941	34.9266	38.255	36.0674	26.1396	21.8603	76.3144	55.1926	12.6415	37.3819	59.0934	21.0256	26.7349	15.4588	63.0137
2.1.1.72	normal	1717.45	401.978	931.918	-1.95418	1446.58	-0.673865	1442.61	1440.1	1290.2	1310.26	1286.74	1527.25	1499.59	1586.97	2174.81	2494.8	1849.16	2463.6	1287.33	1765.26	2164.97	1195.45	1797.92	1891.13	2163.47
2.1.1.74	weibull	2.22987	101.511	0	NA	87.6712	0.0346667	113.89	181.184	76.6058	105.423	37.9694	92.0793	45.906	113.355	141.154	35.5229	93.9254	95.3327	23.1761	95.5316	166.536	27.0329	73.5211	103.059	84.0183
2.1.1.77	lognormal	7.09332	0.459461	595.392	-1.53245	2038.36	1.14608	1420.92	1461.97	1124.9	1234.96	430.32	1060.5	688.589	1530.29	1892.5	1254.23	1526.29	1916.69	539.371	1761.1	1912.48	495.603	1563.99	1484.05	1687.37
2.1.1.79	lognormal	6.84878	0.317169	647.165	-1.18606	1183.56	0.717281	1160.6	927.789	1395.03	817.03	1198.15	1397.06	1419.26	592.536	585.526	776.039	939.254	727.539	1441.13	760.099	628.539	1618.97	922.355	767.788	770.168
2.1.1.80	lognormal	4.07135	0.830666	181.206	1.35829	504.11	2.59002	62.3685	53.1057	32.2551	64.007	29.5318	31.7515	34.4295	77.2873	146.382	21.8603	123.277	185.648	16.8553	70.6103	193.397	18.0219	60.1536	36.0706	350.076
2.1.1.98	weibull	1.54503	74.622	77.6599	0.398276	197.26	2.28291	103.044	56.2296	120.957	71.5372	21.0941	142.882	15.302	103.05	57.507	125.696	52.833	40.1401	2.10692	45.689	53.7213	12.0146	120.307	87.6	56.0122
2.1.2.1	normal	3875.6	302.464	5332.64	4.81724	3682.19	-0.639442	4037.68	3907.96	4293.96	4247.05	3843.35	4111.82	4020.6	4168.36	3408.6	4101.53	4032.92	3452.05	3996.82	3945.87	3556.35	3886.73	3589.16	3905.93	3129.68
2.1.2.10	lognormal	7.86473	0.200023	2821.64	0.401689	2542.47	-0.119173	2532.7	2436.62	2491.7	2432.27	3767.41	2670.3	2903.55	2091.91	2211.41	3013.98	2453.8	2107.35	3855.66	2325.99	2036.04	3940.79	2653.44	2545.55	2058.45
2.1.2.11	normal	1781.06	157.463	3261.71	9.40319	1775.34	-0.0362976	1686.66	1764.99	1761.93	1984.22	2176.91	1971.77	1897.45	1628.19	1929.1	1847.19	1549.77	1610.62	1658.14	1777.72	1740.57	1682.05	1597.41	1685.01	1890.41
2.1.2.2	lognormal	6.35828	0.206927	465.959	-1.03506	394.521	-1.83934	501.66	596.659	495.922	587.358	999.861	511.199	638.858	504.944	486.196	765.109	569.423	531.856	469.843	581.497	402.91	810.986	561.434	659.576	546.119
2.1.2.3	lognormal	7.9955	0.0872703	1837.95	-5.48972	1753.43	-6.02919	2966.57	2992.67	3040.04	2857.72	3484.75	2873.51	3125.43	2756.58	2833.53	2830.9	3146.5	2779.7	3510.12	2890.87	2900.95	3511.27	2867.32	2741.36	2492.54
2.1.2.5	weibull	3.1985	239.708	0	NA	175.342	-0.502179	135.584	206.175	161.275	195.786	130.783	228.611	122.416	324.607	83.6466	341.566	258.295	210.735	164.34	249.213	209.513	174.212	354.238	278.259	238.052
2.1.2.9	normal	887.048	102.836	1268.44	3.70876	1117.81	2.24395	902.987	846.568	919.27	704.077	750.95	895.392	941.072	788.331	789.415	852.55	833.588	883.082	905.975	951.163	827.308	1162.41	882.253	953.294	1064.23
2.1.3.2	normal	2240.75	304.874	2666.32	1.39591	2323.29	0.27074	2340.17	2314.79	2661.04	2296.72	2248.63	2321.03	1553.15	2514.41	1861.14	2970.26	2260.08	1936.76	2050.03	2309.37	1939.34	2138.6	2466.3	2354.89	2037.44
2.1.3.3	normal	2325.5	382.805	1656.74	-1.74698	2126.03	-0.52107	2321.19	2224.19	2455.42	2304.25	2801.3	2505.19	2869.12	2421.67	1950.01	2382.77	2571.21	1655.78	2713.71	2363.37	1654.62	2880.5	2459.61	2061.18	1589.35
2.1.3.7	lognormal	4.05475	0.444145	0	NA	21.9178	-2.17823	54.2335	49.9819	72.5739	48.9465	25.3129	44.4521	68.8589	77.2873	52.2791	169.417	93.9254	65.2276	35.8176	66.4568	59.0934	63.0767	73.5211	66.9882	21.0046
2.1.4.1	weibull	2.17405	653.526	569.506	0.0591076	219.178	-1.34813	639.955	590.411	810.409	594.888	1037.83	825.538	669.462	391.589	156.837	699.528	540.071	140.49	758.49	569.036	128.931	1105.34	594.852	659.576	133.029
2.2.1.1	normal	3144.92	494.176	3028.73	-0.235106	2476.71	-1.35216	3197.06	3070.76	2898.92	2906.67	3843.35	3108.47	3328.18	3122.41	2514.63	3456.65	2970.39	2599.07	4304.43	2973.94	2401.34	4096.98	2960.89	3359.72	2639.58
2.2.1.2	normal	1843.8	239.993	1501.42	-1.42661	1293.15	-2.29444	2060.87	1836.83	1854.67	1939.04	2100.97	1387.54	1981.61	2040.39	2169.58	2022.07	1690.66	1961.85	1234.65	1798.49	2025.29	1570.91	1644.2	1927.2	1785.39
2.2.1.6	normal	4387.87	496.691	4012.43	-0.755891	3791.78	-1.20012	4826.78	4695.17	4858.42	4860.77	3767.41	4305.5	3427.64	5126.73	5044.93	3765.43	4367.53	3903.62	3897.8	4751.66	4765.08	3700.5	4518.2	4529.43	4256.93
2.2.1.7	normal	2682.77	592.912	2614.55	-0.11506	2016.44	-1.12383	2475.76	2324.16	2257.86	2364.49	3434.12	2851.28	3668.65	2030.08	1882.05	2989.39	2571.21	2127.42	3800.88	2471.36	1848.01	3697.5	2820.54	2942.33	2415.53
2.2.1.9	lognormal	3.76412	0.67107	25.8866	-0.760567	43.8356	0.0243293	29.8284	49.9819	24.1913	37.6512	185.628	31.7515	42.0805	66.9823	36.5954	16.3952	17.611	40.1401	145.377	33.2284	21.4885	84.1023	66.8373	97.9058	21.0046
2.3.1.1	normal	1567.42	168.127	1656.74	0.531309	1424.66	-0.849111	1757.16	1736.87	1782.09	1547.46	1691.75	1457.39	1633.49	1324.19	1354.03	1338.94	1643.69	1500.24	1885.69	1661.42	1595.52	1676.04	1450.37	1288.23	1456.32
2.3.1.101	normal	137.319	39.1811	0	-3.50472	21.9178	-2.94533	168.124	146.822	153.212	105.423	84.3764	73.0284	164.496	133.965	182.977	73.7784	187.851	155.543	90.5975	166.142	128.931	117.142	100.256	180.353	196.043
2.3.1.117	normal	1080.66	196.315	129.433	-4.8454	109.589	-4.94649	1000.61	971.523	1080.54	926.219	1425.96	1235.13	1289.19	1051.11	826.01	1388.13	1080.14	918.205	1327.36	888.859	870.285	1393.69	942.406	1076.96	840.183
2.3.1.12	normal	1045.17	112.648	1061.35	0.143627	1183.56	1.22852	1090.09	1037.12	1032.16	967.635	1282.52	946.194	1074.96	886.228	951.48	1109.41	868.81	893.117	1257.83	1100.69	1004.59	1189.45	1015.93	1071.81	1078.24
2.3.1.128	lognormal	4.68853	0.389943	232.98	1.95521	109.589	0.0210476	103.044	103.088	60.4783	101.658	181.409	76.2035	99.4629	87.5923	115.014	60.1157	105.666	140.49	265.472	95.5316	134.303	159.194	60.1536	97.9058	189.041
2.3.1.129	normal	1547.3	359.69	1242.56	-0.847226	1402.74	-0.401892	1624.29	1230.8	1294.23	1381.8	1780.34	1736.81	2345.03	1633.34	946.252	1844.46	1250.38	1184.13	1957.33	1229.45	1386.01	2225.71	1590.73	1525.27	1232.27
2.3.1.15	lognormal	4.54731	0.484807	310.639	2.45731	350.685	2.70742	124.737	109.335	52.4145	101.658	84.3764	95.2544	87.9864	41.2199	83.6466	35.5229	123.277	195.683	69.5283	87.2245	231.001	78.095	93.5723	92.7529	231.05
2.3.1.157	normal	610.076	87.7715	750.712	1.6023	767.123	1.78928	696.9	640.393	624.942	470.64	569.541	558.826	757.448	463.724	517.563	683.133	769.014	546.909	705.817	635.493	564.073	663.807	501.28	633.812	588.128
2.3.1.16	normal	1836.62	297.917	3442.92	5.39176	2564.38	2.44283	1792.42	1902.44	1495.83	2326.84	2370.98	2140.05	1840.06	1968.25	1798.4	1087.55	1813.93	1931.74	1453.77	1628.19	1907.11	1994.43	1751.14	1592.26	2100.46
2.3.1.168	gamma	6.02106	0.0610293	103.547	0.25542	21.9178	-2.80968	86.7735	71.849	129.02	52.7116	198.285	142.882	130.067	103.05	115.014	46.453	123.277	115.403	40.0314	91.3781	150.42	57.0694	73.5211	77.2941	70.0153
2.3.1.174	weibull	1.92682	100.948	25.8866	-1.47528	65.7534	-0.373101	81.3502	74.9728	64.5101	135.544	37.9694	79.3787	26.7785	139.117	172.521	43.7205	111.536	105.368	10.5346	95.5316	123.559	21.0256	80.2048	128.823	175.038
2.3.1.176	weibull	3.32815	514.304	1268.44	5.90806	810.959	2.30648	629.108	606.03	588.655	606.184	223.598	657.256	302.214	566.774	439.145	696.796	446.146	456.594	160.126	407.048	381.421	138.168	554.75	396.776	476.104
2.3.1.179	normal	157.171	28.1205	77.6599	-2.82751	219.178	2.20506	176.259	159.317	141.116	195.786	143.44	190.509	137.718	190.642	156.837	120.231	181.98	140.49	107.453	124.606	150.42	120.146	200.512	159.741	189.041
2.3.1.18	weibull	2.83251	37.542	0	NA	21.9178	-0.857137	27.1167	21.8671	24.1913	33.8861	12.6565	22.226	45.906	41.2199	20.9116	35.5229	41.0924	25.0876	23.1761	45.689	53.7213	12.0146	53.4699	51.5294	42.0092
2.3.1.180	normal	88.011	22.8744	232.98	6.3376	197.26	4.77606	78.6385	93.716	80.6377	94.1279	50.6259	85.729	137.718	92.7448	78.4187	106.569	58.7034	105.368	44.2453	120.453	91.3262	69.084	106.94	72.1411	105.023
2.3.1.181	normal	133.659	29.3203	129.433	-0.144129	219.178	2.91672	122.025	153.07	116.925	158.135	109.689	101.605	137.718	139.117	141.154	128.429	193.721	145.508	75.849	174.449	155.792	78.095	113.623	154.588	140.031
2.3.1.182	normal	35.6133	9.39889	129.433	9.98201	0	-3.7891	35.2518	43.7341	32.2551	37.6512	37.9694	34.9266	38.255	36.0674	52.2791	21.8603	41.0924	25.0876	14.7484	53.9961	32.2328	45.0548	33.4187	25.7647	35.0076
2.3.1.19	gamma	2.89208	0.0531819	77.6599	0.835578	175.342	2.64343	40.6751	43.7341	52.4145	45.1814	29.5318	127.006	38.255	56.6774	52.2791	24.5928	52.833	50.1751	6.32075	66.4568	155.792	36.0438	26.7349	51.5294	77.0168
2.3.1.29	normal	1113.98	275.243	673.052	-1.60196	854.794	-0.941666	1014.17	1012.13	951.525	1204.84	793.139	977.945	784.227	1252.05	1437.68	1349.87	1256.25	1399.89	444.56	1212.84	1337.66	723.88	1396.9	1138.8	1477.32
2.3.1.30	lognormal	6.5789	0.217042	750.712	0.194087	854.794	0.792308	734.863	602.906	544.304	632.54	999.861	638.205	967.851	546.164	700.54	822.492	639.867	837.924	1125.09	593.957	650.027	964.172	588.168	597.741	826.18
2.3.1.31	normal	1466.01	176.798	1734.4	1.51806	1249.32	-1.22569	1475.15	1483.84	1786.12	1370.5	1628.47	1562.17	1514.9	1463.31	1312.21	1770.68	1361.92	1083.78	1597.04	1304.21	1337.66	1721.09	1350.11	1442.82	1288.28
2.3.1.35	normal	998.375	129.477	1164.9	1.28612	1030.14	0.24531	1079.25	1165.2	1128.93	997.756	1215.02	927.143	929.596	870.77	1024.67	773.306	1009.7	993.467	1158.8	1129.77	1117.4	841.023	875.569	793.553	938.205
2.3.1.37	lognormal	5.92203	0.482209	673.052	1.2231	438.356	0.333876	333.536	309.263	306.423	248.498	653.917	288.938	1029.06	252.472	449.6	139.359	228.943	396.383	809.056	265.827	435.142	741.902	314.135	309.176	497.108
2.3.1.39	lognormal	6.68953	0.171602	621.279	-1.50202	613.699	-1.57355	813.502	765.348	842.664	704.077	923.922	701.708	1105.57	736.806	648.261	751.446	868.81	762.662	1036.6	755.946	752.098	1249.52	735.211	690.494	672.147
2.3.1.41	normal	4481.27	285.177	5358.53	3.07619	5172.6	2.42422	4219.36	4326.56	3979.47	4785.46	4678.67	4378.53	4770.39	4900.02	4699.89	4208.1	4250.12	4681.34	4761.63	4062.17	4582.42	4619.62	4257.54	4137.81	4845.06
2.3.1.46	normal	268.952	76.8475	517.732	3.23733	569.863	3.9157	309.131	268.653	209.658	346.391	345.943	260.362	355.771	175.185	282.307	207.672	217.202	341.191	459.308	215.985	225.629	201.245	227.247	139.129	322.07
2.3.1.47	weibull	2.74039	627.913	906.032	1.51311	876.712	1.389	517.93	602.906	459.635	549.707	265.786	428.645	321.342	597.689	930.568	333.369	598.774	857.994	349.748	502.579	966.983	201.245	568.117	592.588	910.198
2.3.1.48	weibull	1.89215	180.655	284.753	1.31711	526.027	3.27772	176.259	162.441	177.403	128.014	236.254	244.486	38.255	144.27	120.242	429.007	105.666	230.806	52.6729	186.91	96.6983	24.0292	160.41	185.506	147.032
2.3.1.51	normal	390.07	81.7327	388.299	-0.0216627	723.288	4.07692	309.131	356.121	378.997	263.558	400.788	352.441	592.952	303.997	297.991	442.67	387.442	411.436	480.377	469.351	290.095	507.617	401.024	345.247	420.092
2.3.1.57	lognormal	4.4278	0.584453	388.299	2.62463	306.849	2.22182	62.3685	84.3444	36.287	86.5977	139.221	73.0284	172.147	41.2199	41.8233	65.5808	58.7034	115.403	250.723	45.689	139.675	186.226	33.4187	123.671	126.027
2.3.1.61	normal	1652.38	313.452	1242.56	-1.30746	1073.97	-1.84529	1499.56	1458.85	1491.8	1310.26	1936.44	1689.18	2119.32	1628.19	1411.54	1972.89	1614.34	1254.38	2252.29	1466.2	1219.47	2246.73	1430.32	1860.21	1533.33
2.3.1.74	weibull	1.06735	53.0487	0	NA	109.589	1.20418	16.27	24.9909	12.0957	56.4768	4.21882	12.7006	15.302	66.9823	141.154	5.46506	82.1847	145.508	14.7484	41.5355	118.187	6.0073	60.1536	51.5294	105.023
2.3.1.79	gamma	6.20584	0.159529	77.6599	2.07144	43.8356	0.436494	21.6934	37.4864	20.1594	30.1209	29.5318	47.6272	11.4765	41.2199	47.0512	54.6506	35.222	80.2802	31.6038	37.3819	48.3491	27.0329	60.1536	36.0706	42.0092
2.3.1.8	normal	846.335	189.812	414.186	-2.27672	832.877	-0.0709053	764.692	777.843	762.026	557.237	999.861	838.239	898.992	762.568	580.298	1237.84	939.254	737.574	834.339	847.324	666.144	1318.6	942.406	942.988	672.147
2.3.1.86	lognormal	7.62795	0.30144	3572.35	1.83464	3769.86	2.01316	2218.15	2061.75	1866.76	2522.63	2008.16	2416.29	2008.39	2112.52	2117.3	650.343	2277.69	2368.27	1868.84	1769.41	2970.79	2321.82	2279.15	1865.36	2744.6
2.3.1.9	normal	3899.11	485.926	5772.72	3.85575	5084.93	2.44034	3969.89	3882.97	3439.2	4683.81	3750.53	4013.39	3932.61	4559.95	4020.26	2825.44	4138.59	4084.25	2920.19	3950.02	4265.47	3156.84	4123.86	4003.83	4361.95
2.3.1.94	lognormal	5.91142	0.407581	388.299	0.123554	350.685	-0.126428	330.824	390.483	298.359	463.109	472.508	285.763	328.993	360.674	768.503	158.487	316.998	742.592	254.937	407.048	714.493	222.27	253.982	324.635	539.118
2.3.2.2	lognormal	8.3353	0.314835	5462.08	0.858483	4427.4	0.191412	4986.77	5244.97	5035.82	5722.98	2198.01	4038.79	2991.54	5585.3	5306.33	2319.92	5013.27	4907.13	2433.49	5083.94	4818.8	2712.3	4845.71	4843.76	4684.02
2.3.2.6	weibull	3.31605	439.435	517.732	0.920579	1052.06	5.5532	412.174	502.943	463.667	527.116	189.847	412.769	275.436	510.096	606.438	142.092	387.442	451.576	176.981	407.048	526.468	135.164	380.973	407.082	539.118
2.3.2.8	weibull	1.71075	177.123	284.753	1.25305	657.534	3.77416	146.43	118.707	72.5739	82.8326	105.471	66.6781	202.751	128.812	219.572	19.1277	117.407	391.366	132.736	95.5316	376.049	231.281	140.358	82.447	252.055
2.3.3.1	weibull	10.2929	2548.04	3158.17	3.69398	3024.66	2.7583	2673.71	2552.2	2882.8	2507.57	1978.63	2698.88	2111.67	2220.72	2467.57	2508.46	2729.71	2538.86	1628.65	2388.29	2680.69	1781.17	2559.87	2504.33	2478.54
2.3.3.10	lognormal	4.97954	0.642812	388.299	1.52803	394.521	1.55275	208.799	165.565	217.722	128.014	88.5953	307.989	57.3824	149.422	109.786	620.285	199.591	95.3327	37.9245	145.374	91.3262	75.0913	354.238	149.435	210.046
2.3.3.13	normal	3400.38	325.65	3520.58	0.369095	2739.73	-2.02874	3598.39	3748.64	3898.83	3268.12	3737.88	3657.77	3714.56	3137.87	3330.18	3221.65	2976.26	2749.6	3680.79	3372.68	3185.67	3445.19	3214.88	3797.72	2870.63
2.3.3.14	weibull	1.92553	26.9223	77.6599	3.31543	0	NA	37.9634	28.1148	28.2232	33.8861	4.21882	12.7006	15.302	15.4575	15.6837	51.9181	41.0924	30.1051	10.5346	37.3819	32.2328	9.01096	26.7349	15.4588	7.00153
2.3.3.15	normal	306.313	96.2808	207.093	-1.03053	482.192	1.82672	371.499	440.465	378.997	451.814	261.567	365.142	195.1	324.607	256.168	194.01	416.794	275.963	136.95	253.366	311.583	120.146	407.708	371.012	287.063
2.3.3.5	lognormal	6.71197	0.268422	1268.44	1.6153	789.041	-0.153291	637.243	709.118	713.643	625.009	1139.08	752.51	822.482	747.111	747.591	1084.82	774.884	742.592	1632.86	785.021	703.749	1375.67	528.015	881.153	847.185
2.3.3.9	normal	2700.28	507.376	2122.7	-1.13836	2498.63	-0.397437	2603.21	2636.54	2693.3	2481.21	3231.62	2724.28	3584.49	2565.94	1892.5	2880.09	2741.45	1971.88	3318.4	2716.42	1939.34	3763.58	2780.43	2736.21	2044.45
2.4.1.1	lognormal	6.27205	0.580559	724.825	0.540652	679.452	0.429304	317.266	418.598	217.722	429.223	1738.15	355.617	975.502	525.554	768.503	174.882	504.849	662.311	1885.69	456.89	623.167	510.621	387.656	427.694	707.154
2.4.1.119	lognormal	4.98957	1.42178	181.206	0.147747	569.863	0.953612	260.321	246.786	298.359	240.967	42.1882	574.702	11.4765	376.132	167.293	1306.15	234.813	155.543	18.9623	353.052	134.303	3.00365	374.289	247.341	154.034
2.4.1.129	normal	2640.2	206.495	2899.3	1.25476	3638.36	4.8338	2784.89	2664.66	2241.73	2571.57	2881.46	2622.67	3022.14	2602.01	2404.84	2355.44	2665.13	2589.04	2897.01	2392.44	2696.81	3006.66	2533.13	2648.61	2583.56
2.4.1.14	lognormal	3.77022	1.20601	103.547	0.721224	0	NA	40.6751	34.3625	40.3188	45.1814	371.256	25.4012	172.147	20.61	57.507	10.9301	11.7407	40.1401	486.698	8.3071	16.1164	246.3	6.68373	61.8353	77.0168
2.4.1.15	weibull	2.57604	284.941	25.8866	-2.86717	0	NA	244.051	240.538	258.041	184.491	97.0329	63.5029	244.832	293.692	433.917	87.441	223.073	316.103	286.541	257.52	488.864	237.289	193.828	267.953	385.084
2.4.1.18	weibull	2.16115	390.608	336.526	0.0388716	547.945	1.14957	187.105	209.299	153.212	282.384	426.101	190.509	325.167	288.539	538.475	76.5109	369.831	476.664	699.497	348.898	547.957	177.215	253.982	304.023	658.143
2.4.1.182	normal	875.584	139.065	802.485	-0.525648	1139.73	1.89941	846.042	790.339	737.835	655.13	776.263	784.261	1067.31	638.908	920.112	1166.79	868.81	1003.5	918.616	785.021	902.517	1051.28	788.68	891.458	1043.23
2.4.1.21	lognormal	5.42748	0.476999	336.526	0.820123	197.26	-0.299695	146.43	178.06	129.02	180.726	295.318	133.356	328.993	170.032	386.865	117.499	164.369	285.998	823.805	182.756	322.328	336.409	160.41	247.341	329.072
2.4.1.227	normal	629.69	67.0474	388.299	-3.6003	942.466	4.665	718.593	612.278	528.177	591.123	687.668	584.227	569.999	577.079	721.452	595.692	663.348	752.627	543.585	664.568	601.678	732.891	568.117	669.882	581.127
2.4.1.230	lognormal	3.43983	0.57921	0	NA	43.8356	0.588074	21.6934	21.8671	28.2232	45.1814	12.6565	19.0509	91.8119	30.9149	52.2791	10.9301	88.055	15.0525	18.9623	37.3819	37.6049	48.0584	33.4187	51.5294	35.0076
2.4.1.25	lognormal	5.51985	0.565284	491.846	1.19996	372.603	0.708786	127.449	124.955	116.925	188.256	565.322	203.209	619.73	267.929	491.424	114.766	246.554	301.051	533.05	191.063	322.328	372.453	100.256	293.718	350.076
2.4.1.41	lognormal	5.03546	0.429457	25.8866	-4.14881	87.6712	-1.30832	116.602	112.459	84.6696	158.135	219.379	127.006	202.751	128.812	94.1024	199.475	123.277	155.543	448.773	137.067	102.07	414.504	160.41	139.129	133.029
2.4.1.57	normal	128.659	40.4575	310.639	4.49807	197.26	1.69564	108.467	124.955	157.243	169.43	80.1576	136.531	95.6374	164.88	141.154	71.0458	152.629	175.613	52.6729	153.681	139.675	51.0621	193.828	128.823	147.032
2.4.1.7	weibull	1.00493	96.0677	414.186	2.22613	109.589	0.469537	10.8467	9.3716	24.1913	33.8861	202.503	3.17515	187.449	46.3724	94.1024	24.5928	46.9627	105.368	427.704	49.8426	64.4655	171.208	53.4699	108.212	147.032
2.4.1.83	normal	527.86	114.47	543.619	0.137665	460.274	-0.590428	580.298	506.067	443.507	545.942	409.226	431.82	397.852	577.079	705.768	704.993	551.812	667.329	326.572	531.654	633.911	324.394	501.28	664.729	525.114
2.4.2.1	normal	353.896	74.5428	440.072	1.15607	591.781	3.19126	309.131	356.121	326.583	414.163	337.506	403.244	283.087	324.607	402.549	237.73	352.22	476.664	246.509	307.363	515.724	312.38	267.349	438	413.09
2.4.2.10	lognormal	7.02985	0.233	1268.44	0.496529	1621.92	1.55154	1068.4	1005.89	1181.34	914.923	2459.57	1066.85	1151.47	901.685	930.568	1248.77	1044.92	1103.85	1154.59	1038.39	897.145	1670.03	969.141	1277.93	1078.24
2.4.2.11	weibull	3.08524	267.528	517.732	3.30919	372.603	1.5374	300.996	246.786	181.435	112.954	206.722	130.181	160.671	340.064	381.637	90.1735	387.442	306.068	174.874	282.441	311.583	186.226	180.461	283.412	259.056
2.4.2.14	lognormal	7.92097	0.147409	2614.55	-0.353584	2104.11	-1.82703	2494.74	2670.91	2596.53	2827.6	3155.68	2784.6	3714.56	2462.89	2242.77	2483.87	2782.54	2242.83	3754.53	2782.88	2422.83	3550.32	2713.6	2648.61	2597.57
2.4.2.17	lognormal	7.2055	0.174762	1397.88	0.212942	1972.6	2.18362	1415.49	1402.62	1495.83	1370.5	966.11	1368.49	1128.52	1349.95	1327.89	2194.22	1508.68	1103.85	1276.79	1536.81	1439.73	991.205	1323.38	1499.51	1295.28
2.4.2.18	lognormal	7.21111	0.0925114	1786.18	2.99125	1424.66	0.54673	1385.67	1424.48	1237.79	1253.78	1312.05	1263.71	1308.32	1360.26	1354.03	1808.94	1397.14	1219.26	1253.62	1416.36	1359.15	1273.55	1470.42	1525.27	1225.27
2.4.2.19	normal	988.844	201.692	1164.9	0.872886	1731.51	3.68217	1109.07	1077.73	1040.23	805.735	624.386	971.595	707.717	922.295	1003.76	1196.85	1238.64	1073.75	636.289	1295.91	1042.19	684.833	1042.66	1082.12	1232.27
2.4.2.2	weibull	3.1241	156.371	77.6599	-1.24684	153.425	0.280031	135.584	156.193	133.052	267.323	113.908	152.407	122.416	118.507	151.609	114.766	181.98	160.56	58.9937	120.453	134.303	45.0548	133.675	154.588	210.046
2.4.2.21	weibull	2.10588	341.584	440.073	0.908574	569.863	1.61679	284.726	306.139	254.009	237.202	270.005	187.334	328.993	329.759	585.526	19.1277	311.128	561.961	271.792	141.221	542.585	297.362	147.042	195.812	490.107
2.4.2.22	lognormal	4.33041	0.656306	103.547	0.47175	241.096	1.75952	48.8101	59.3535	88.7015	94.1279	168.753	50.8024	221.879	56.6774	78.4187	16.3952	64.5737	70.2452	208.585	33.2284	91.3262	261.318	60.1536	56.6823	63.0137
2.4.2.28	lognormal	6.99847	0.216583	1113.12	0.0759858	1008.22	-0.381046	1212.12	1171.45	1205.53	1219.9	687.668	1082.73	891.341	1051.11	941.024	1951.03	1221.03	913.187	1188.3	1399.75	1015.33	826.004	1116.18	1267.62	952.208
2.4.2.29	normal	3159.96	418.434	2459.23	-1.67464	2147.95	-2.41856	3267.57	3236.33	3669.01	2880.31	3311.78	3305.33	3159.86	2880.24	2530.31	3708.05	3193.46	2423.46	3105.6	3185.77	2578.62	3721.53	3702.79	3658.59	2520.55
2.4.2.3	gamma	5.34384	0.115951	207.093	4.73502	43.8356	0.0305518	46.0984	49.9819	52.4145	30.1209	42.1882	25.4012	72.6844	66.9823	67.9628	13.6627	41.0924	100.35	27.3899	49.8426	32.2328	42.0511	33.4187	25.7647	56.0122
2.4.2.4	normal	532.156	149.88	543.619	0.0764786	1073.97	3.61499	580.298	552.925	435.443	677.721	396.569	758.86	359.597	474.029	627.349	778.772	663.348	597.084	231.761	377.973	483.491	291.354	568.117	577.129	679.148
2.4.2.7	normal	1116.12	121.983	957.805	-1.29783	1293.15	1.45129	1149.75	1121.47	1354.71	1152.13	1080.02	1155.75	1147.65	1205.68	904.429	1248.77	1203.42	1164.06	863.836	1275.14	1026.08	1099.34	1102.82	942.988	1008.22
2.4.2.8	normal	392.386	111.042	724.825	2.99383	1030.14	5.74335	398.616	377.988	391.093	417.928	248.91	304.814	351.946	494.639	564.614	254.125	534.201	617.154	206.478	415.355	515.724	252.307	334.187	376.165	399.087
2.4.2.9	normal	984.76	199.136	1682.63	3.50449	1293.15	1.54864	1217.54	1143.34	1249.88	1321.56	1020.95	984.296	684.764	984.125	982.847	792.434	1062.53	1003.5	566.761	1104.84	977.727	594.723	975.825	1097.58	945.206
2.5.1.1	normal	215.411	55.9437	232.98	0.314038	219.178	0.0673352	252.186	256.157	233.849	256.028	299.536	250.837	214.228	206.1	162.065	303.311	140.888	145.508	294.968	124.606	128.931	180.219	180.461	231.882	231.05
2.5.1.10	lognormal	6.56885	0.197361	724.825	0.0865654	701.37	-0.0801103	705.035	674.755	737.835	594.888	831.108	733.459	1082.62	566.774	580.298	967.316	827.717	607.119	1002.89	581.497	542.585	795.968	621.587	675.035	686.15
2.5.1.11	weibull	1.90609	375.091	155.32	-0.954365	65.7534	-1.80493	322.689	287.396	362.87	154.37	506.259	355.617	504.965	195.795	99.3303	489.123	275.906	105.368	811.163	282.441	75.2098	555.676	334.187	396.776	147.032
2.5.1.15	normal	1298.5	114.303	1190.78	-0.942388	1293.15	-0.046817	1342.28	1315.15	1374.87	1310.26	1080.02	1263.71	1174.43	1308.73	1547.46	1284.29	1385.4	1419.96	1112.45	1341.6	1343.03	1264.54	1089.45	1334.61	1379.3
2.5.1.16	normal	631.023	102.008	388.299	-2.37945	394.521	-2.31846	601.991	537.305	673.325	399.102	767.826	546.125	627.381	628.604	543.703	740.516	780.755	777.714	701.604	614.725	483.491	723.88	574.801	587.435	679.148
2.5.1.17	normal	358.802	84.6402	931.918	6.7712	350.685	-0.0959056	349.806	296.767	270.136	248.498	409.226	285.763	451.409	314.302	428.689	300.578	340.479	441.541	552.012	278.288	376.049	294.358	314.135	340.094	525.114
2.5.1.18	normal	692.102	196.199	1242.56	2.8056	1446.58	3.84546	515.218	643.517	516.081	681.486	594.854	539.775	738.321	674.976	914.884	366.159	598.774	1018.55	699.497	776.714	1069.05	651.793	487.912	577.129	1085.24
2.5.1.19	normal	1653.25	184.401	1346.1	-1.66566	1687.67	0.186649	1746.32	1611.92	1665.17	1777.14	1328.93	1533.6	1985.43	1628.19	1453.36	1388.13	1496.94	1429.99	2001.57	1736.18	1719.08	1907.32	1597.41	1710.78	1694.37
2.5.1.21	normal	117.334	33.3897	51.7732	-1.96351	87.6712	-0.888392	130.16	124.955	141.116	120.484	135.002	92.0793	126.241	113.355	151.609	32.7904	117.407	110.385	50.566	120.453	161.164	84.1023	113.623	128.823	175.038
2.5.1.26	lognormal	4.54867	0.37443	129.433	0.839935	197.26	1.96527	146.43	168.689	100.797	169.43	75.9388	120.656	68.8589	103.05	47.0512	71.0458	123.277	65.2276	61.1006	161.988	96.6983	57.0694	106.94	103.059	77.0168
2.5.1.29	lognormal	5.43341	0.391672	336.526	0.983649	284.931	0.558737	233.204	231.166	173.371	165.665	426.101	219.085	275.436	226.709	277.079	202.207	170.24	220.77	670	124.606	231.001	282.343	106.94	231.882	266.058
2.5.1.3	normal	486.384	95.9977	517.732	0.326554	701.37	2.23949	423.021	506.067	540.272	429.223	582.197	336.566	432.281	365.827	564.614	360.694	469.627	582.031	646.824	423.662	558.701	480.584	394.34	458.612	686.15
2.5.1.30	lognormal	5.61047	0.177368	414.186	2.34455	438.356	2.66432	298.284	246.786	298.359	297.444	278.442	269.888	363.422	288.539	256.168	204.94	264.165	195.683	434.025	274.134	214.885	264.321	260.666	293.718	273.06
2.5.1.31	lognormal	7.25759	0.1283	1190.78	-1.36569	1424.66	0.03197	1401.94	1565.06	1608.72	1216.13	1333.15	1520.9	1193.55	1360.26	1489.95	2063.06	1356.05	1535.36	1158.8	1229.45	1434.36	1324.61	1410.27	1468.59	1519.33
2.5.1.32	lognormal	4.86013	0.508223	232.98	1.16253	87.6712	-0.760559	138.295	118.707	100.797	79.0675	236.254	82.5538	321.342	149.422	182.977	54.6506	93.9254	105.368	362.39	87.2245	118.187	252.307	80.2048	82.447	168.037
2.5.1.41	lognormal	3.44187	0.394516	0	NA	65.7534	1.88597	24.4051	21.8671	24.1913	26.3558	21.0941	38.1018	34.4295	30.9149	47.0512	43.7205	64.5737	50.1751	29.4968	29.0748	16.1164	18.0219	60.1536	20.6118	42.0092
2.5.1.46	lognormal	6.54853	0.295067	388.299	-1.98855	810.959	0.5073	791.809	784.091	1056.35	753.023	763.607	1206.56	604.428	577.079	465.284	1374.46	545.941	496.734	583.616	689.489	547.957	618.752	888.936	654.423	497.108
2.5.1.47	lognormal	7.32671	0.149667	2045.04	1.98083	1731.51	0.868853	1377.53	1536.94	1342.62	1393.09	1497.68	1539.95	1243.29	1757	1594.51	2601.37	1491.07	1460.1	1647.61	1482.82	1595.52	1369.67	1430.32	1540.73	1351.29
2.5.1.48	normal	1037.35	281.563	1423.76	1.37237	1468.49	1.53123	908.411	1034	939.429	1129.54	915.484	1120.83	543.22	1195.38	1207.65	694.063	1044.92	1670.83	579.402	976.084	1423.61	669.814	1156.29	1128.49	1372.3
2.5.1.49	lognormal	7.61177	0.343292	3701.79	1.76177	2126.03	0.146355	2220.86	1939.92	2330.43	2142.35	3953.04	2714.75	2922.68	1499.37	1312.21	2011.14	1573.25	1374.8	3533.3	1553.43	1165.75	3322.04	1677.62	2050.87	1526.33
2.5.1.54	normal	2197.13	261.058	2278.02	0.309848	1884.93	-1.19591	2367.29	2289.79	1915.14	2356.96	1898.47	1892.39	2073.42	2607.16	2305.51	1961.96	2025.27	2639.21	1972.07	2355.06	2535.64	1682.05	2219	2380.66	2268.49
2.5.1.55	normal	1497.2	189.396	854.258	-3.39467	1315.07	-0.961621	1526.67	1499.46	1282.14	1400.62	1560.96	1552.65	1989.26	1262.36	1406.31	1664.11	1667.18	1359.75	1664.46	1412.21	1219.47	1790.18	1457.05	1401.6	1330.29
2.5.1.56	lognormal	7.6819	0.367709	465.959	-4.18212	460.274	-4.2155	2079.85	2024.27	1475.67	1841.14	932.36	1908.26	1690.87	2308.31	2112.08	5563.43	2571.21	3256.36	1833.02	3027.94	2154.22	1438.75	3127.99	2803.2	2072.45
2.5.1.57	lognormal	7.06664	0.407822	155.32	-4.95599	131.507	-5.36407	1147.04	1162.08	794.281	1106.94	493.602	958.895	883.69	1288.12	1348.8	2839.1	1473.45	2022.06	802.736	1761.1	1434.36	579.705	1630.83	1339.76	1106.24
2.5.1.6	normal	3942.88	208.632	3908.88	-0.162956	3353.42	-2.82533	3893.96	3879.84	4128.65	4009.85	4024.76	3962.58	3817.85	4034.4	3570.66	4008.62	3757.02	3502.22	3944.15	4311.38	3943.14	4139.03	4184.02	4168.73	3633.79
2.5.1.61	lognormal	6.85414	0.118395	1139.01	1.55223	1994.52	6.28421	976.202	937.16	866.855	1065.53	801.576	1108.13	1143.82	824.398	873.061	882.608	851.199	893.117	1106.13	893.013	993.844	1234.5	882.253	901.764	903.197
2.5.1.64	gamma	6.80717	0.0832887	25.8866	-2.38243	87.6712	0.312693	59.6568	68.7251	92.7333	143.074	33.7506	73.0284	91.8119	87.5923	36.5954	150.289	93.9254	40.1401	61.1006	74.7639	123.559	69.084	93.5723	82.447	77.0168
2.5.1.7	lognormal	7.61211	0.160666	1786.18	-0.773518	1797.26	-0.735015	1938.85	1830.59	1786.12	1762.07	2202.23	2146.4	2589.86	2009.47	1552.69	2153.23	2054.62	1741.08	2553.58	1889.86	1810.41	3075.74	2031.85	2107.55	1715.37
2.5.1.75	normal	899.306	66.1305	1113.12	3.23328	1030.14	1.97837	846.042	837.197	971.684	892.333	839.546	758.86	898.992	891.38	1008.99	901.735	874.68	908.17	912.295	996.852	934.75	916.114	808.732	1020.28	868.189
2.5.1.8	lognormal	4.03088	0.5201	51.7732	-0.161522	65.7534	0.298079	62.3685	65.6012	84.6696	37.6512	25.3129	60.3278	42.0805	87.5923	162.065	30.0578	93.9254	50.1751	25.283	95.5316	107.443	36.0438	33.4187	41.2235	84.0183
2.5.1.9	normal	1302.5	109.793	750.712	-5.02574	810.959	-4.47701	1385.67	1327.64	1257.95	1122	1328.93	1168.45	1388.66	1375.71	1191.96	1538.42	1221.03	1329.64	1253.62	1391.44	1128.15	1408.71	1443.69	1267.62	1218.27
2.6.1.1	normal	2749.35	299.282	2899.3	0.501029	2586.3	-0.544806	3072.33	3211.34	3177.12	2680.76	2721.14	2727.45	2325.9	2828.72	2838.76	2240.68	2905.82	2654.26	2408.21	3102.7	2605.48	2228.71	2947.53	3040.23	2520.55
2.6.1.11	normal	1402.17	180.55	1889.72	2.70038	1512.33	0.610129	1656.83	1533.82	1520.02	1494.75	1084.24	1365.31	1224.16	1638.49	1469.04	1093.01	1678.92	1409.92	1156.7	1578.35	1283.94	1210.47	1470.42	1365.53	1407.31
2.6.1.13	normal	276.711	80.9058	77.6599	-2.46028	350.685	0.914323	195.24	168.689	249.977	195.786	278.442	298.464	466.711	288.539	277.079	232.265	187.851	245.858	326.572	215.985	279.351	441.537	380.973	206.118	322.07
2.6.1.16	normal	3377.55	480.013	2226.25	-2.39849	2060.27	-2.74426	3354.34	3417.51	3560.15	3302.01	3704.13	3403.76	4024.42	3256.37	2478.03	3912.99	3152.37	2809.81	3790.34	3368.53	2573.25	4355.3	3188.14	3756.49	2765.6
2.6.1.17	weibull	3.15849	903.098	543.619	-0.906659	679.452	-0.427761	919.257	674.755	895.078	561.002	1033.61	908.092	1281.54	778.026	475.74	836.155	915.772	566.979	1190.41	677.028	376.049	1384.68	822.099	618.353	378.082
2.6.1.18	normal	958.799	249.898	931.918	-0.107569	854.794	-0.41619	1027.72	1071.49	1044.26	986.461	1421.74	1206.56	1006.11	762.568	491.424	1153.13	857.069	622.171	1175.66	776.714	585.562	1324.61	1102.82	942.988	658.143
2.6.1.19	weibull	4.00263	353.188	517.732	2.33268	810.959	7.06582	360.653	346.749	314.487	459.344	312.193	342.916	133.892	401.894	355.498	169.417	457.886	406.418	139.057	299.055	327.7	159.194	347.554	329.788	392.085
2.6.1.2	weibull	2.55308	128.189	181.206	1.34733	438.356	6.37003	108.467	96.8399	112.893	139.309	92.8141	180.983	99.4629	87.5923	99.3303	57.3832	129.147	200.7	65.3144	62.3032	161.164	30.0365	113.623	103.059	217.047
2.6.1.21	normal	188.86	40.5498	207.093	0.449636	197.26	0.207152	195.24	156.193	165.307	214.612	109.689	168.283	156.845	164.88	188.205	218.603	199.591	260.911	145.377	186.91	225.629	183.223	207.196	154.588	287.063
2.6.1.36	lognormal	5.77693	0.404346	77.6599	-3.52319	328.767	0.0455641	295.572	306.139	362.87	376.512	202.503	333.39	164.496	365.827	365.954	683.133	469.627	260.911	166.446	411.201	343.816	162.197	561.434	546.212	259.056
2.6.1.37	weibull	2.15346	133.08	51.7732	-1.16146	175.342	0.980248	111.179	96.8399	116.925	86.5977	88.5953	117.48	22.953	123.66	240.484	90.1735	140.888	120.42	27.3899	137.067	171.908	27.0329	213.879	190.659	119.026
2.6.1.39	lognormal	3.84744	0.33452	0	NA	131.507	3.08388	56.9451	87.4683	52.4145	45.1814	46.407	41.2769	38.255	46.3724	83.6466	24.5928	52.833	40.1401	23.1761	78.9174	42.977	39.0475	53.4699	46.3765	42.0092
2.6.1.42	normal	2009.74	135.979	2226.25	1.59218	2016.44	0.0492234	2085.28	1989.9	2273.98	2161.18	2020.82	2025.74	2100.2	1870.35	1719.98	2273.47	1978.3	1941.78	1951.01	1993.7	2068.27	2036.48	1871.45	1813.83	2009.44
2.6.1.44	normal	426.644	84.8652	362.413	-0.756859	306.849	-1.41158	371.499	518.562	310.455	459.344	438.757	371.492	252.483	530.706	397.321	347.032	416.794	426.488	596.258	465.197	429.77	306.373	501.28	448.306	518.113
2.6.1.45	lognormal	6.41089	0.227629	647.165	0.271085	635.616	0.19198	620.973	649.764	766.058	677.721	493.602	644.555	830.133	597.689	690.084	270.521	598.774	627.189	482.484	623.032	703.749	618.752	594.852	628.659	700.153
2.6.1.50	weibull	2.97228	1928.04	517.732	-2.05621	745.206	-1.5756	1643.27	1411.99	1314.39	1758.31	514.696	1412.94	680.938	2267.09	2289.82	2590.44	2183.76	2568.97	661.572	2388.29	1815.78	675.822	2045.22	2025.11	1624.35
2.6.1.51	weibull	4.11158	420.311	854.258	5.62035	920.548	6.67446	439.291	471.704	447.539	448.049	202.503	495.323	187.449	401.894	413.005	385.287	446.146	546.909	134.843	407.048	413.654	189.23	367.605	319.482	497.108
2.6.1.52	normal	1711.19	264.152	2045.04	1.26385	2301.37	2.23422	1993.08	1874.32	1830.48	1912.68	1531.43	2073.37	1476.64	1623.03	1463.82	2314.45	1696.53	1771.18	1154.59	1727.88	1751.31	1579.92	1831.34	1324.31	1582.34
2.6.1.57	weibull	2.17225	171.925	258.866	1.35442	394.521	2.83405	78.6385	90.5922	92.7333	101.658	147.659	95.2544	160.671	139.117	219.572	24.5928	129.147	341.191	162.233	149.528	279.351	159.194	106.94	164.894	245.053
2.6.1.62	normal	587.407	103.411	465.959	-1.17442	832.877	2.37373	648.09	515.438	580.591	545.942	442.976	504.848	547.046	649.213	716.224	459.065	504.849	627.189	684.748	527.501	757.47	423.515	628.271	592.588	805.176
2.6.1.66	weibull	2.00531	83.1927	51.7732	-0.466452	109.589	0.931074	113.89	78.0967	56.4464	109.188	21.0941	95.2544	15.302	103.05	57.507	40.988	129.147	90.3152	12.6415	107.992	96.6983	27.0329	106.94	30.9176	112.024
2.6.1.77	weibull	2.55393	69.7093	258.866	7.15777	284.931	8.20954	89.4852	87.4683	68.542	86.5977	29.5318	31.7515	22.953	72.1348	99.3303	35.5229	88.055	50.1751	14.7484	87.2245	85.954	24.0292	73.5211	56.6823	70.0153
2.6.1.81	weibull	2.13939	30.0491	0	NA	43.8356	1.24739	35.2518	43.7341	32.2551	30.1209	8.43764	44.4521	34.4295	15.4575	26.1396	27.3253	17.611	15.0525	23.1761	4.15355	21.4885	42.0511	53.4699	10.3059	21.0046
2.6.1.83	weibull	1.63634	27.7693	25.8866	0.227416	0	NA	21.6934	43.7341	40.3188	30.1209	8.43764	6.35029	30.604	20.61	36.5954	2.73253	35.222	5.01751	6.32075	53.9961	37.6049	9.01096	20.0512	30.9176	35.0076
2.6.1.85	normal	444.132	116.809	362.413	-0.699603	416.438	-0.237089	376.923	418.598	342.71	308.74	590.635	390.543	439.932	288.539	433.917	688.598	399.183	361.261	720.566	377.973	322.328	519.632	454.494	499.835	504.11
2.6.1.9	weibull	8.50597	1080.62	906.032	-0.840941	1490.41	5.06556	1201.27	1190.19	1136.99	1133.3	805.795	1044.62	818.656	875.923	1186.74	986.444	1080.14	1204.2	887.012	847.324	1149.64	907.103	935.723	845.082	1106.24
2.6.99.2	normal	222.538	32.9385	258.866	1.10289	197.26	-0.767437	241.339	265.529	213.69	218.377	194.066	244.486	256.308	149.422	256.168	254.125	228.943	205.718	227.547	215.985	193.397	285.347	173.777	200.965	203.044
2.7.1.100	lognormal	3.42908	0.851944	25.8866	-0.205828	109.589	1.48796	10.8467	21.8671	16.1275	15.0605	113.908	9.52544	99.4629	10.305	36.5954	10.9301	29.3517	50.1751	103.239	20.7677	59.0934	114.139	20.0512	25.7647	70.0153
2.7.1.107	lognormal	3.37943	0.695404	103.547	1.81275	175.342	2.57018	32.5401	49.9819	12.0957	18.8256	84.3764	22.226	72.6844	15.4575	41.8233	16.3952	11.7407	75.2627	35.8176	24.9213	69.8377	27.0329	13.3675	10.3059	70.0153
2.7.1.11	normal	844.733	182.495	1061.35	1.18699	657.534	-1.02578	710.458	871.559	580.591	843.386	856.421	933.493	1044.36	953.21	1003.76	404.415	716.181	1103.85	760.597	747.639	1128.15	826.004	741.894	731.717	1092.24
2.7.1.12	lognormal	4.12923	0.33228	129.433	2.20878	87.6712	1.03637	65.0802	53.1057	56.4464	48.9465	67.5011	44.4521	49.7315	72.1348	115.014	46.453	129.147	60.2101	46.3522	58.1497	80.5819	96.1169	33.4187	51.5294	77.0168
2.7.1.130	normal	588.672	94.4506	465.959	-1.29923	854.794	2.81759	661.648	699.746	431.412	549.707	455.633	609.628	504.965	494.639	737.135	549.239	604.645	662.311	419.277	539.961	693.004	630.767	601.536	618.353	721.157
2.7.1.148	normal	436.181	102.737	854.258	4.06938	876.712	4.28794	436.579	474.828	354.806	410.398	358.6	317.515	348.12	437.961	601.21	377.089	463.757	571.996	292.862	544.115	671.516	309.376	367.605	438	511.111
2.7.1.15	normal	215	69.3816	543.619	4.7364	350.685	1.95564	295.572	215.547	209.658	203.316	396.569	228.611	260.134	170.032	256.168	106.569	193.721	150.525	309.717	157.835	161.164	288.351	153.726	159.741	168.037
2.7.1.156	weibull	1.03856	57.9144	77.6599	0.650644	43.8356	0.0679187	8.13502	18.7432	16.1275	22.5907	109.689	6.35029	99.4629	20.61	94.1024	2.73253	17.611	145.508	139.057	8.3071	85.954	96.1169	33.4187	30.9176	126.027
2.7.1.16	weibull	2.72031	92.1831	0	NA	131.507	1.45978	65.0802	78.0967	72.5739	71.5372	42.1882	63.5029	15.302	128.812	120.242	46.453	105.666	145.508	56.8868	124.606	80.5819	69.084	66.8373	108.212	98.0214
2.7.1.17	normal	227.514	47.4478	232.98	0.115201	131.507	-2.02342	279.302	218.671	258.041	248.498	189.847	171.458	221.879	252.472	277.079	128.429	240.684	255.893	176.981	191.063	316.956	240.292	220.563	154.588	280.061
2.7.1.19	lognormal	4.85853	0.597403	284.753	1.32756	394.521	1.87334	73.2152	103.088	44.3507	52.7116	236.254	101.605	153.02	123.66	182.977	144.824	105.666	285.998	503.553	116.299	128.931	135.164	53.4699	128.823	273.06
2.7.1.2	weibull	2.49042	195.29	388.299	2.65767	613.699	5.41755	141.007	159.317	72.5739	146.84	227.816	117.48	168.322	149.422	240.484	40.988	187.851	331.156	202.264	170.295	257.862	111.135	93.5723	149.435	315.069
2.7.1.20	normal	130.034	40.2298	414.186	7.06322	87.6712	-1.05303	135.584	174.937	129.02	176.96	88.5953	133.356	65.0334	200.947	167.293	90.1735	140.888	150.525	58.9937	170.295	134.303	69.084	153.726	97.9058	133.029
2.7.1.21	normal	461.899	78.1184	647.165	2.37161	854.794	5.02949	442.003	343.625	346.742	572.298	514.696	508.024	646.509	463.724	460.056	418.077	399.183	446.558	501.446	394.587	386.793	585.712	401.024	468.917	476.104
2.7.1.23	normal	1210.96	246.554	1786.18	2.33303	1249.32	0.155569	984.337	984.018	1072.48	918.689	1442.84	1117.65	1289.19	1025.35	1113.54	1838.99	1309.08	1149.01	1641.29	1021.77	870.285	1405.71	1416.95	1272.78	1134.25
2.7.1.24	normal	330.504	43.0866	983.691	15.1599	810.959	11.1509	263.032	281.148	306.423	320.035	329.068	260.362	348.12	350.369	407.777	256.858	363.961	331.156	330.786	303.209	392.165	378.46	360.922	324.635	371.081
2.7.1.25	normal	1838.85	291.1	2019.16	0.619393	1183.56	-2.25108	1681.24	1624.41	1636.94	1833.61	1278.3	1508.2	1664.09	2122.83	2363.02	2136.84	1860.9	2182.62	1649.72	2051.85	2159.6	1369.67	2092.01	1782.92	1939.42
2.7.1.26	normal	390.602	102.172	440.072	0.484195	657.534	2.61259	263.032	243.662	358.838	237.202	455.633	327.04	577.65	360.674	392.093	360.694	387.442	416.453	566.761	398.741	376.049	612.745	300.768	365.859	420.092
2.7.1.29	normal	152.608	43.9556	310.639	3.59526	131.507	-0.480047	197.952	153.07	189.499	135.544	219.379	203.209	195.1	128.812	83.6466	169.417	181.98	85.2977	183.302	195.217	96.6983	132.161	153.726	118.518	77.0168
2.7.1.30	normal	1182.26	138.106	1371.99	1.37383	1095.89	-0.625357	1079.25	1152.71	1294.23	1020.35	978.767	1162.1	1009.93	1370.56	1144.91	1276.09	1555.64	1244.34	1076.63	1250.22	1181.87	1117.36	1216.44	1288.23	1043.23
2.7.1.31	normal	270.938	77.8087	750.712	6.16608	504.11	2.99673	368.788	331.13	370.933	240.967	202.503	257.187	260.134	370.979	371.182	98.3711	234.813	255.893	195.943	402.894	247.118	294.358	240.614	200.965	203.044
2.7.1.33	normal	401.519	107.676	621.279	2.04093	767.123	3.3954	482.678	409.227	475.762	425.458	240.473	292.114	233.355	448.266	528.019	338.834	393.313	426.488	246.509	461.044	574.818	210.256	494.596	422.541	525.114
2.7.1.36	lognormal	4.39363	0.453573	0	NA	87.6712	0.176298	84.0619	62.4774	84.6696	90.3628	189.847	161.933	49.7315	36.0674	57.507	54.6506	105.666	135.473	35.8176	87.2245	139.675	81.0986	106.94	61.8353	77.0168
2.7.1.39	normal	701.695	85.7967	569.506	-1.54073	613.699	-1.02564	713.17	743.48	782.186	549.707	641.261	644.555	623.556	561.621	721.452	836.155	663.348	762.662	819.591	685.335	821.935	573.698	781.997	685.341	721.157
2.7.1.4	lognormal	6.07052	0.497016	362.413	-0.357616	328.767	-0.553653	349.806	359.245	479.794	312.505	750.95	374.667	1120.87	267.929	209.116	694.063	405.053	311.086	1061.89	369.666	214.885	997.213	421.075	407.082	294.064
2.7.1.40	normal	1423.3	265.803	1993.27	2.14433	1906.85	1.81921	1363.97	1393.24	1310.36	1283.9	1940.66	1327.21	1740.6	1262.36	1767.03	964.584	1326.7	1535.36	1923.62	976.084	1509.57	1510.84	1263.23	1180.02	1463.32
2.7.1.45	weibull	2.9558	94.1599	51.7732	-1.00722	131.507	1.48882	65.0802	78.0967	68.542	86.5977	101.252	76.2035	95.6374	97.8973	83.6466	10.9301	82.1847	85.2977	170.66	58.1497	96.6983	90.1096	73.5211	82.447	112.024
2.7.1.48	lognormal	4.92405	0.337698	491.846	3.77293	263.014	1.91933	78.6385	112.459	96.7652	207.081	92.8141	117.48	153.02	108.202	104.558	226.8	164.369	215.753	103.239	153.681	107.443	108.131	213.879	221.576	182.04
2.7.1.49	weibull	2.29037	48.5197	77.6599	1.61611	43.8356	0.118848	37.9634	46.858	8.06377	15.0605	37.9694	50.8024	30.604	51.5249	41.8233	73.7784	17.611	70.2452	73.7421	62.3032	16.1164	57.0694	20.0512	56.6823	49.0107
2.7.1.59	gamma	8.99987	0.0738829	440.073	4.98646	263.014	2.75095	130.16	174.937	141.116	128.014	80.1576	212.735	72.6844	108.202	109.786	169.417	99.7957	150.525	56.8868	95.5316	128.931	81.0986	173.777	123.671	77.0168
2.7.1.6	normal	208.744	36.0558	155.32	-1.48172	241.096	0.897271	216.934	224.918	193.53	259.793	202.503	234.961	218.053	200.947	230.028	229.533	205.462	215.753	115.88	186.91	150.42	186.226	274.033	175.2	245.053
2.7.1.66	normal	200.787	59.787	103.546	-1.62644	153.425	-0.792178	184.394	162.441	141.116	210.847	215.16	206.385	214.228	154.575	104.558	265.056	252.424	150.525	257.044	182.756	139.675	369.449	227.247	237.035	140.031
2.7.1.69	weibull	2.1594	141.03	155.32	0.548164	87.6712	-0.521238	97.6202	171.813	68.542	75.3023	185.628	85.729	195.1	97.8973	250.94	21.8603	76.3144	170.595	82.1698	112.146	236.374	138.168	66.8373	77.2941	154.034
2.7.1.71	normal	382.202	59.487	595.392	3.58382	745.206	6.10224	379.634	346.749	282.232	395.337	383.913	352.441	501.14	334.912	402.549	363.427	393.313	516.804	362.39	315.67	424.398	432.526	320.819	319.482	434.095
2.7.1.90	normal	428.743	105.392	310.639	-1.12062	460.274	0.299177	338.959	368.616	326.583	485.7	312.193	460.396	275.436	401.894	428.689	685.865	598.774	421.471	288.648	452.737	483.491	315.384	514.647	489.529	497.108
2.7.10.1	lognormal	4.85346	0.348999	207.093	1.37452	328.767	2.69883	130.16	128.079	112.893	97.893	113.908	85.729	252.483	118.507	141.154	133.894	187.851	235.823	189.623	83.071	150.42	141.172	60.1536	92.7529	133.029
2.7.10.2	normal	226.644	58.8419	232.98	0.107669	328.767	1.73555	230.492	193.68	201.594	237.202	286.88	209.56	126.241	334.912	271.851	180.347	199.591	270.946	136.95	249.213	295.467	120.146	253.982	206.118	301.066
2.7.11.1	lognormal	7.01299	0.431775	750.712	-0.9078	569.863	-1.54616	1008.74	1155.83	895.078	1404.39	1299.4	952.544	696.24	1329.34	2169.58	661.273	1379.53	1956.83	676.321	1013.47	2046.78	402.489	1069.4	932.682	2016.44
2.7.11.17	lognormal	3.94872	0.485372	25.8866	-1.43187	65.7534	0.488689	40.6751	37.4864	28.2232	41.4163	198.285	31.7515	42.0805	36.0674	52.2791	46.453	64.5737	45.1576	96.9182	45.689	128.931	72.0877	33.4187	41.2235	56.0122
2.7.11.5	gamma	9.15685	0.0653575	336.526	3.20394	547.945	5.41804	122.025	137.45	104.829	150.605	84.3764	149.232	84.1609	133.965	135.926	218.603	181.98	180.63	99.0251	141.221	145.047	60.073	160.41	113.365	259.056
2.7.13.3	lognormal	6.7303	0.482479	983.691	0.333725	2958.9	2.61623	694.188	743.48	665.261	640.07	379.694	520.724	944.898	927.448	1835	426.275	904.032	2027.07	720.566	809.942	2036.04	654.796	775.313	602.894	1729.38
2.7.2.1	weibull	2.09489	141.606	155.32	0.532746	350.685	3.02318	116.602	149.946	48.3826	109.188	189.847	60.3278	107.114	72.1348	203.889	30.0578	82.1847	245.858	117.987	99.6852	193.397	72.0877	113.623	97.9058	259.056
2.7.2.11	normal	1189	153.256	1708.52	3.38987	1468.49	1.82371	1344.99	1424.48	1382.94	1242.49	1447.06	1095.43	1235.64	1262.36	1019.44	1093.01	1262.12	953.327	1026.07	1071.62	1316.17	1285.56	1009.24	1138.8	980.214
2.7.2.2	lognormal	5.35835	0.471647	77.6599	-2.13297	832.877	2.89737	279.302	309.263	249.977	391.572	337.506	349.266	103.288	195.795	297.991	248.66	281.776	95.3327	90.5975	149.528	241.746	105.128	320.819	139.129	266.058
2.7.2.3	normal	2244.95	193.39	2226.25	-0.0967217	2301.37	0.291721	2435.08	2417.87	2584.44	2315.55	1906.91	2111.47	2172.88	2061	2514.63	2019.34	2066.36	2227.77	2168.02	2151.54	2455.06	2237.72	2011.8	2262.14	2534.55
2.7.2.4	normal	2227.89	207.565	2407.46	0.865106	2367.12	0.670795	2329.33	2392.88	2403	2225.18	2235.98	1984.47	2620.46	2071.3	2211.41	2084.92	1978.3	2117.39	2646.29	2072.62	2121.99	2447.98	2038.54	1932.35	2415.53
2.7.2.8	normal	1065.35	134.841	1164.9	0.738255	1139.73	0.551577	1141.61	1055.87	1173.28	1046.7	1219.24	1124	1032.88	1056.26	909.656	1101.21	950.994	832.907	1331.57	947.009	843.424	1291.57	1009.24	1180.02	994.217
2.7.3.9	lognormal	5.91555	0.531493	517.732	0.628246	723.288	1.25732	401.328	431.094	310.455	395.337	299.536	342.916	221.879	417.352	669.173	95.6386	422.664	777.714	202.264	386.28	875.657	210.256	427.759	288.565	861.188
2.7.4.1	weibull	2.76565	956.678	1941.5	3.14125	1161.64	0.912525	683.342	727.861	600.751	643.835	894.39	577.877	1491.94	767.721	1103.09	215.87	592.904	1159.05	950.22	656.261	1380.64	988.202	548.066	623.506	1400.31
2.7.4.10	normal	75.568	18.0094	77.6599	0.11615	0	-4.19603	51.5218	74.9728	72.5739	52.7116	88.5953	111.13	68.8589	41.2199	88.8745	76.5109	70.444	80.2802	111.667	70.6103	59.0934	90.1096	60.1536	82.447	84.0183
2.7.4.14	normal	822.216	124.82	1268.44	3.57498	1468.49	5.17768	886.717	821.577	774.122	707.842	847.983	742.985	883.69	752.263	852.149	620.285	716.181	923.222	899.654	747.639	644.655	1141.39	795.364	814.164	1050.23
2.7.4.16	normal	566.589	131.873	776.599	1.59251	898.63	2.51788	482.678	493.571	366.901	444.284	459.852	492.148	799.529	592.536	564.614	762.376	575.293	622.171	853.302	531.654	419.026	702.855	441.126	510.141	651.142
2.7.4.22	normal	307.461	42.6958	310.639	0.0744358	197.26	-2.58107	319.977	315.511	342.71	308.74	354.381	333.39	394.026	329.759	256.168	292.381	240.684	270.946	278.113	365.512	268.606	330.402	267.349	237.035	336.073
2.7.4.3	normal	793.599	102.116	828.372	0.340519	854.794	0.599271	726.728	905.922	737.835	730.433	940.797	860.465	967.851	711.043	815.554	664.005	745.533	747.609	823.805	872.245	585.562	961.169	708.476	747.176	826.18
2.7.4.6	normal	1270.81	76.0893	1786.18	6.77311	1183.56	-1.14672	1290.76	1196.44	1382.94	1378.03	1215.02	1241.48	1400.13	1159.31	1244.24	1303.42	1174.07	1249.36	1331.57	1416.36	1197.98	1228.49	1216.44	1252.16	1267.28
2.7.4.7	normal	620.619	121.906	543.619	-0.631634	613.699	-0.0567658	656.225	637.269	713.643	455.579	464.07	790.612	589.126	597.689	595.982	956.386	493.108	496.734	505.66	776.714	596.306	609.741	681.741	608.047	567.124
2.7.4.8	normal	744.545	142.148	724.825	-0.138724	920.548	1.23817	675.207	737.233	620.91	515.821	569.541	568.351	1013.76	741.958	815.554	650.343	792.495	847.959	954.434	743.485	762.842	1027.25	588.168	736.87	784.171
2.7.4.9	normal	804.526	93.516	931.918	1.36226	1205.48	4.28755	827.06	871.559	749.93	805.735	704.543	708.058	745.972	855.313	904.429	909.933	798.366	973.397	617.327	830.71	886.401	636.774	902.304	809.011	749.163
2.7.6.1	normal	2628.04	309.194	3572.35	3.0541	2498.63	-0.418545	2524.57	2592.81	2737.65	2481.21	3029.11	2517.89	3171.34	2509.26	2310.74	2530.32	2594.69	1936.76	3291.01	2479.67	2444.32	3021.67	2680.18	2664.07	2415.53
2.7.6.3	normal	260.366	75.8021	517.732	3.39524	547.945	3.79381	263.032	271.776	245.945	267.323	156.096	161.933	179.798	288.539	256.168	300.578	375.702	366.278	115.88	191.063	408.282	210.256	314.135	273.106	301.066
2.7.6.5	normal	2938.79	255.864	1501.42	-5.6177	767.123	-8.48758	3064.19	3073.89	3406.94	2665.7	2518.64	2759.2	2949.46	3060.58	2561.68	3180.67	2935.17	2674.33	3303.65	2986.4	2798.88	2940.58	3208.19	3179.36	2569.56
2.7.7.1	weibull	1.19958	70.5026	77.6599	0.452904	241.096	2.23706	103.044	53.1057	56.4464	56.4768	29.5318	85.729	11.4765	51.5249	41.8233	281.451	70.444	65.2276	2.10692	99.6852	59.0934	3.00365	46.7861	82.447	63.0137
2.7.7.10	gamma	3.6357	0.0742852	51.7732	0.283245	0	NA	37.9634	37.4864	84.6696	64.007	59.0635	120.656	49.7315	30.9149	10.4558	60.1157	35.222	40.1401	27.3899	49.8426	32.2328	12.0146	60.1536	61.8353	56.0122
2.7.7.12	normal	132.077	35.8538	51.7732	-2.23975	197.26	1.81803	135.584	109.335	76.6058	154.37	109.689	158.757	126.241	133.965	130.698	131.162	135.018	190.665	82.1698	141.221	182.652	63.0767	180.461	92.7529	175.038
2.7.7.13	lognormal	5.90135	0.265548	207.093	-2.13967	372.603	0.0721482	395.904	315.511	302.391	304.974	282.661	269.888	348.12	458.571	454.828	409.88	240.684	426.488	823.805	348.898	456.631	300.365	320.819	386.47	378.082
2.7.7.14	gamma	3.32378	0.202814	25.8866	1.07874	21.9178	0.736459	8.13502	21.8671	12.0957	37.6512	29.5318	6.35029	3.8255	10.305	26.1396	13.6627	17.611	15.0525	8.42767	16.6142	16.1164	6.0073	13.3675	20.6118	28.0061
2.7.7.18	normal	316.127	68.6201	906.032	8.59667	569.863	3.69769	252.186	352.997	282.232	357.686	341.725	219.085	317.516	273.082	428.689	265.056	346.35	391.366	242.296	311.516	408.282	318.387	180.461	283.412	434.095
2.7.7.19	normal	477.732	74.4971	491.846	0.189456	219.178	-3.47065	436.579	377.988	378.997	414.163	577.979	403.244	619.73	458.571	486.196	439.938	481.368	506.769	549.906	456.89	488.864	624.76	387.656	546.212	441.096
2.7.7.2	normal	395.705	99.1212	465.959	0.708768	701.37	3.08375	273.879	249.909	370.933	233.437	502.04	339.741	539.395	376.132	439.145	352.497	405.053	456.594	545.692	402.894	413.654	591.72	267.349	345.247	413.09
2.7.7.21	lognormal	5.51224	0.287299	336.526	1.06659	394.521	1.62001	238.627	196.804	245.945	233.437	147.659	393.718	195.1	360.674	203.889	467.263	311.128	215.753	189.623	245.059	182.652	231.281	334.187	304.023	217.047
2.7.7.22	lognormal	6.98558	0.274655	828.372	-0.968905	1161.64	0.262199	862.312	877.807	766.058	843.386	894.39	720.758	1943.35	1102.63	972.391	1106.68	974.476	1329.64	2083.74	1009.31	1009.96	1468.79	1122.87	1097.58	1211.26
2.7.7.23	normal	898.832	154.609	1164.9	1.7209	986.301	0.565749	995.184	902.798	951.525	843.386	1054.71	936.669	1013.76	824.398	611.666	806.097	921.643	757.644	1213.58	876.399	757.47	1228.49	775.313	906.917	700.153
2.7.7.24	normal	1037.71	272.171	440.072	-2.19583	789.041	-0.913662	905.699	715.366	620.91	884.802	649.699	873.166	1143.82	963.515	852.149	1806.2	1320.83	1384.83	1036.6	980.237	1214.1	1105.34	1209.76	1020.28	1029.22
2.7.7.25	normal	468.263	62.954	621.279	2.4306	569.863	1.61388	393.193	402.979	374.965	448.049	383.913	555.651	455.234	561.621	444.372	557.436	510.719	501.751	408.742	473.505	456.631	414.504	581.485	510.141	462.101
2.7.7.27	lognormal	5.31541	0.614667	310.639	0.688536	416.438	1.16539	130.16	90.5922	129.02	169.43	354.381	92.0793	306.04	221.557	418.233	73.7784	111.536	391.366	648.931	224.292	263.234	363.442	93.5723	211.271	343.075
2.7.7.3	normal	775.068	116.854	1371.99	5.10828	1161.64	3.30819	840.619	880.931	838.632	756.789	480.946	587.402	784.227	845.008	815.554	964.584	716.181	802.802	606.792	855.631	940.122	693.844	735.211	803.859	777.169
2.7.7.33	lognormal	6.39949	0.396635	0	NA	175.342	-3.10801	509.795	474.828	415.284	429.223	227.816	663.606	600.603	561.621	491.424	1478.3	763.144	827.889	570.975	714.41	488.864	510.621	1109.5	953.294	588.128
2.7.7.38	lognormal	7.44139	0.218543	1061.35	-2.16933	1227.4	-1.50423	1719.2	1521.32	1294.23	1803.49	1151.74	1454.22	1667.92	1648.8	1620.65	3011.25	1778.71	2197.67	1310.5	1968.78	1676.1	1396.7	2279.15	2014.8	1701.37
2.7.7.39	lognormal	4.02849	0.506294	25.8866	-1.53025	109.589	1.31989	54.2335	31.2387	88.7015	86.5977	29.5318	69.8532	45.906	66.9823	41.8233	166.684	82.1847	95.3327	27.3899	62.3032	37.6049	30.0365	86.8885	82.447	28.0061
2.7.7.4	normal	3775.18	713.102	3339.37	-0.611138	3923.29	0.207699	3500.77	3539.34	3556.12	4179.28	2404.73	3340.26	3048.92	4482.66	4793.99	4273.68	4244.25	4325.09	2690.53	4431.84	4534.08	2441.97	3649.32	3859.55	4431.97
2.7.7.41	normal	411.749	71.7924	440.072	0.394519	372.603	-0.54527	309.131	412.351	391.093	402.868	434.539	330.215	470.536	262.777	355.498	573.832	475.497	486.699	434.025	407.048	365.305	432.526	487.912	448.306	343.075
2.7.7.42	weibull	2.04502	566.531	906.032	1.45116	1073.97	1.96414	569.451	527.934	427.38	617.479	151.878	368.317	374.899	401.894	841.694	117.499	463.757	817.854	172.767	473.505	993.844	180.219	541.382	386.47	987.215
2.7.7.43	lognormal	6.12299	0.485441	77.6599	-3.64751	87.6712	-3.39773	569.451	490.447	447.539	425.458	160.315	488.973	248.657	443.114	517.563	1549.35	639.867	817.854	248.616	535.808	478.119	231.281	521.331	597.741	378.082
2.7.7.49	weibull	1.12438	186.206	103.547	-0.243887	241.096	0.635304	124.737	81.2206	28.2232	90.3628	16.8753	53.9775	34.4295	298.844	392.093	84.7085	217.202	421.471	35.8176	253.366	435.142	27.0329	126.991	175.2	483.105
2.7.7.56	normal	996.941	183.818	1630.86	3.44861	1073.97	0.419067	1244.66	1252.67	987.812	1325.32	856.421	1060.5	1021.41	1025.35	1071.72	565.634	845.328	1033.61	697.39	971.93	1171.12	856.041	1049.35	855.388	1050.23
2.7.7.59	normal	1133.52	287.406	1061.35	-0.251114	1665.75	1.85184	1307.03	1227.68	999.907	1400.62	877.515	1057.32	1197.38	1241.75	1442.9	374.357	980.346	1419.96	899.654	1084.08	1633.13	919.118	929.039	1004.82	1540.34
2.7.7.6	normal	19317.6	2766.5	10898.3	-3.04331	9797.26	-3.44129	19656.9	19155.6	19736.1	18686.3	20984.4	20587.7	23832.8	18585	15521.7	19217.9	17693.2	15002.4	25807.6	19584	15461	22950.9	19670.2	19230.8	15669.4
2.7.7.60	normal	399.121	70.2025	362.413	-0.522892	482.192	1.1833	284.726	284.272	451.571	335.095	459.852	330.215	371.073	319.454	470.512	494.588	463.757	411.436	322.358	407.048	494.236	456.555	474.545	401.929	350.076
2.7.7.7	normal	16843.4	1084.54	13823.5	-2.78458	12142.5	-4.33454	16294.4	16915.7	16788.8	16318	15483.1	15796.4	16442	16457	18893.7	14807.6	16894.8	18093.1	16101.1	17245.5	18652	16150.6	17230.7	16633.7	18827.1
2.7.7.8	normal	4083.3	627.565	4297.18	0.340813	2761.64	-2.106	4186.82	4395.28	4136.71	3919.49	4286.32	4035.61	4996.1	3879.82	4187.56	3123.28	3633.74	3411.91	5905.69	3937.56	3626.19	4895.95	3549.06	3967.76	3507.76
2.7.7.9	normal	747.876	138.526	310.639	-3.15635	679.452	-0.49394	726.728	621.65	713.643	579.828	548.447	622.329	876.039	855.313	580.298	1079.35	810.106	837.924	583.616	913.781	864.912	711.866	695.108	860.541	728.159
2.7.8.13	normal	1842.72	206.246	1889.72	0.227912	1709.59	-0.645481	1841.23	1705.63	1774.03	1675.48	1944.88	1984.47	2138.45	1818.83	1573.6	2248.87	1919.6	1705.95	1883.58	1665.57	1418.24	2150.62	1878.13	2025.11	1659.36
2.7.8.23	weibull	2.82236	168.404	491.846	5.97677	197.26	0.807867	135.584	124.955	173.371	188.256	92.8141	76.2035	172.147	133.965	271.851	51.9181	129.147	235.823	82.1698	153.681	247.118	114.139	120.307	149.435	189.041
2.7.8.24	weibull	2.36803	47.9623	129.433	4.03171	43.8356	0.136542	35.2518	65.6012	36.287	52.7116	46.407	69.8532	7.65099	30.9149	26.1396	71.0458	17.611	30.1051	46.3522	37.3819	37.6049	39.0475	86.8885	36.0706	35.0076
2.7.8.26	weibull	1.06135	46.5467	258.866	2.86685	87.6712	1.07528	10.8467	6.24774	4.03188	7.53023	143.44	9.52544	49.7315	46.3724	73.1908	2.73253	11.7407	60.2101	107.453	24.9213	80.5819	69.084	20.0512	51.5294	84.0183
2.7.8.5	normal	593.346	96.0719	595.392	0.0213005	701.37	1.12441	620.973	537.305	628.974	508.291	746.731	635.029	703.891	535.859	428.689	718.656	569.423	511.786	785.88	548.268	499.608	519.632	621.587	669.882	483.105
2.7.8.6	normal	459.921	132.246	155.32	-2.3033	613.699	1.16281	433.868	424.846	378.997	512.056	185.628	342.916	351.946	571.926	679.628	541.041	569.423	541.891	269.685	581.497	644.655	255.31	481.229	432.847	539.118
2.7.8.7	weibull	3.43956	265.944	388.299	1.95448	416.438	2.35287	306.419	249.909	221.754	195.786	139.221	193.684	118.59	278.234	303.219	327.904	240.684	356.243	103.239	323.977	365.305	120.146	233.931	190.659	252.055
2.7.8.8	normal	508.622	63.6787	362.413	-2.29604	569.863	0.961721	596.568	487.323	451.571	448.049	438.757	495.323	550.871	561.621	397.321	524.646	639.867	506.769	520.409	606.418	456.631	444.541	574.801	479.223	483.105
2.7.9.1	normal	4242.95	728	1760.29	-3.41025	3024.66	-1.67348	4414.6	4623.32	4975.35	4898.42	3623.97	4832.57	3048.92	4900.02	4396.67	4131.59	5101.32	3793.24	2762.17	5200.24	4276.21	2928.56	4464.73	4596.42	3647.8
2.7.9.2	normal	771.643	238.41	983.691	0.889428	1249.32	2.00357	881.294	865.311	963.62	719.137	316.412	727.109	474.362	814.093	1019.44	617.552	827.717	988.45	356.069	731.025	1015.33	453.552	788.68	834.776	1267.28
2.7.9.3	normal	436.217	76.5655	258.866	-2.31633	328.767	-1.40337	398.616	421.722	407.22	500.761	548.447	361.967	348.12	561.621	512.335	270.521	405.053	496.734	429.811	440.276	494.236	315.384	427.759	520.447	427.093
2.8.1.1	normal	672.825	153.741	595.392	-0.503655	701.37	0.18567	767.404	596.659	806.377	628.775	518.915	806.487	780.401	716.196	575.07	1071.15	692.7	496.734	488.805	685.335	628.539	913.11	474.545	618.353	518.113
2.8.1.2	normal	137.499	34.2314	310.639	5.05794	241.096	3.02637	159.989	174.937	124.988	124.249	126.565	123.831	110.939	154.575	162.065	84.7085	99.7957	200.7	115.88	120.453	214.885	93.1132	160.41	113.365	147.032
2.8.1.6	normal	746.045	203.415	750.712	0.0229407	832.877	0.426868	818.925	702.87	645.101	640.07	476.727	625.504	615.905	741.958	1150.14	513.716	815.977	1149.01	743.742	697.796	1042.19	426.519	728.527	638.964	1001.22
2.8.1.7	normal	2042.3	349.621	1760.29	-0.80661	1994.52	-0.136655	2082.57	2008.65	2036.1	2296.72	1603.15	1911.44	1342.75	2385.6	2200.95	2789.91	1978.3	2112.37	1449.56	2392.44	2229.43	1504.83	2158.85	2107.55	2212.48
2.8.1.8	normal	398.47	73.506	595.392	2.67899	416.438	0.244442	479.966	465.456	467.699	576.063	324.849	438.17	374.899	427.656	397.321	363.427	363.961	421.471	240.189	444.43	316.956	300.365	387.656	381.318	399.087
2.8.3.12	weibull	1.64791	157.333	0	NA	109.589	-0.192553	176.259	215.547	116.925	188.256	16.8753	73.0284	34.4295	221.557	235.256	24.5928	199.591	255.893	29.4968	174.449	231.001	27.0329	100.256	154.588	203.044
2.8.3.16	lognormal	7.46024	0.564192	3339.37	1.15794	3594.52	1.28844	2502.87	2436.62	2411.07	2771.13	805.795	1511.37	650.334	2931.77	2995.59	532.844	2283.56	2172.58	895.44	2334.29	3019.14	711.866	2058.59	2282.75	2289.5
2.8.3.5	lognormal	6.05774	0.374175	232.98	-1.62167	394.521	-0.213987	490.813	502.943	508.017	429.223	223.598	327.04	382.55	494.639	653.489	229.533	510.719	847.959	231.761	573.19	612.423	348.424	334.187	314.329	672.147
2.8.3.6	lognormal	5.13005	0.433562	25.8866	-4.32769	175.342	0.0846268	170.835	193.68	201.594	165.665	118.127	104.78	99.4629	237.014	292.763	73.7784	199.591	321.121	80.0629	182.756	343.816	153.186	133.675	175.2	266.058
2.8.3.8	weibull	2.55566	86.0531	103.547	0.838235	175.342	2.8628	65.0802	93.716	76.6058	71.5372	42.1882	41.2769	38.255	103.05	151.609	19.1277	70.444	120.42	63.2075	87.2245	118.187	45.0548	66.8373	77.2941	98.0214
2.9.1.1	lognormal	6.84281	0.501867	931.918	-0.0110805	942.466	0.0113448	1260.93	1408.86	1382.94	1276.37	573.76	914.442	298.389	1586.97	1270.38	707.726	1091.88	1078.76	358.176	1387.29	1547.17	375.457	1169.65	1097.58	952.208
3.1.1.1	normal	453.188	130.272	1501.42	8.04654	942.466	3.75583	517.93	459.209	294.328	523.351	527.353	523.899	531.744	468.876	501.879	131.162	504.849	657.294	303.396	257.52	666.144	447.544	387.656	381.318	525.114
3.1.1.17	weibull	3.20796	1207.64	1423.76	0.902291	1008.22	-0.17876	1298.89	1293.28	1261.98	1174.72	468.289	800.137	539.395	1550.9	1542.23	508.251	1485.2	1239.33	377.138	1420.51	1439.73	525.639	922.355	1159.41	1267.28
3.1.1.2	normal	110.399	22.235	181.206	3.18449	460.274	15.7353	86.7735	106.211	96.7652	112.954	88.5953	101.605	122.416	103.05	83.6466	76.5109	123.277	160.56	109.56	103.839	107.443	159.194	106.94	108.212	140.031
3.1.1.23	gamma	2.26309	0.0809842	25.8866	0.111084	0	NA	37.9634	6.24774	28.2232	26.3558	16.8753	6.35029	15.302	15.4575	47.0512	5.46506	23.4813	50.1751	18.9623	33.2284	80.5819	21.0256	26.7349	15.4588	56.0122
3.1.1.24	weibull	3.4177	104.32	77.6599	-0.50834	263.014	6.4463	119.314	99.9638	84.6696	150.605	42.1882	85.729	76.5099	133.965	120.242	54.6506	88.055	135.473	42.1384	87.2245	118.187	48.0584	86.8885	97.9058	105.023
3.1.1.29	normal	1087.91	147.21	1682.63	4.03998	1293.15	1.39424	1103.65	918.417	1177.31	1001.52	1122.21	1254.18	1201.21	1076.87	1050.81	1497.43	1015.57	863.012	1154.59	976.084	924.006	1246.52	1049.35	917.223	1120.24
3.1.1.3	lognormal	5.49173	0.328073	155.32	-1.3602	547.945	2.48251	211.511	246.786	157.243	207.081	316.412	180.983	367.248	273.082	219.572	194.01	135.018	270.946	366.604	141.221	279.351	363.442	220.563	257.647	455.099
3.1.1.31	weibull	2.51894	234.268	232.98	0.323947	263.014	0.636454	195.24	278.024	205.626	188.256	147.659	133.356	183.624	345.217	292.763	49.1856	234.813	280.981	80.0629	315.67	349.188	66.0804	160.41	144.282	287.063
3.1.1.45	lognormal	6.12983	0.706919	1294.33	1.4654	1139.73	1.28546	553.181	718.49	512.049	696.547	143.44	279.413	244.832	860.465	1050.81	174.882	722.051	968.38	113.774	647.954	795.075	141.172	568.117	592.588	889.194
3.1.1.5	gamma	5.11381	0.0937236	77.6599	0.991596	109.589	1.92232	62.3685	56.2296	48.3826	64.007	29.5318	15.8757	57.3824	46.3724	47.0512	24.5928	82.1847	80.2802	50.566	37.3819	96.6983	48.0584	46.7861	30.9176	112.024
3.1.1.53	lognormal	5.18312	0.592449	51.7732	-2.08667	21.9178	-3.53755	173.547	149.946	76.6058	282.384	126.565	254.012	202.751	319.454	303.219	30.0578	187.851	250.876	90.5975	186.91	295.467	117.142	287.4	206.118	336.073
3.1.1.61	lognormal	5.60758	0.583061	854.258	1.95976	1161.64	2.4869	187.105	165.565	120.957	173.195	210.941	123.831	382.55	262.777	501.879	106.569	328.739	612.136	680.534	286.595	612.423	252.307	167.093	324.635	623.136
3.1.11.1	normal	367.373	117.826	284.753	-0.701205	438.356	0.602443	287.437	290.52	318.519	248.498	421.882	466.747	497.315	370.979	188.205	415.345	352.22	275.963	516.195	336.437	166.536	669.814	407.708	427.694	322.07
3.1.11.2	lognormal	6.66027	0.160751	802.485	0.170744	854.794	0.563573	729.44	684.127	798.313	655.13	987.204	739.809	1109.39	685.281	695.312	838.887	769.014	822.872	943.899	706.103	676.888	1072.3	695.108	783.247	644.14
3.1.11.5	normal	801.389	234.5	1242.56	1.88131	372.603	-1.82851	772.827	780.967	556.4	749.258	1160.18	558.826	860.737	644.061	1103.09	248.66	675.089	1259.4	861.729	731.025	1031.45	816.993	668.373	711.106	1036.23
3.1.11.6	normal	1283.53	240.077	1475.54	0.79979	1578.08	1.22692	1540.23	1540.07	1362.78	1554.99	940.797	1079.55	933.421	1638.49	1510.87	1174.99	1344.31	1254.38	857.515	1320.83	1402.13	874.063	1457.05	1221.25	1379.3
3.1.13.1	normal	534.342	112.978	491.846	-0.376146	1139.73	5.35842	474.543	540.429	459.635	395.337	430.32	523.899	638.858	546.164	684.856	390.752	540.071	727.539	535.157	390.434	671.516	510.621	441.126	474.07	777.169
3.1.13.5	gamma	3.92406	0.113667	181.206	4.64897	43.8356	0.658509	21.6934	28.1148	32.2551	37.6512	16.8753	41.2769	38.255	41.2199	83.6466	8.19759	11.7407	60.2101	18.9623	37.3819	32.2328	21.0256	40.1024	36.0706	49.0107
3.1.2.12	lognormal	3.95653	0.416312	103.547	1.64177	109.589	1.778	54.2335	34.3625	28.2232	52.7116	139.221	28.5763	42.0805	46.3724	52.2791	38.2554	70.444	65.2276	88.4905	49.8426	75.2098	51.0621	73.5211	25.7647	70.0153
3.1.2.2	weibull	2.83855	127.033	440.073	7.87785	175.342	1.38923	92.1969	74.9728	32.2551	86.5977	151.878	69.8532	191.275	97.8973	141.154	40.988	93.9254	185.648	145.377	87.2245	155.792	147.179	106.94	97.9058	147.032
3.1.2.23	weibull	1.58363	27.769	25.8866	0.230913	0	NA	27.1167	37.4864	12.0957	33.8861	4.21882	22.226	3.8255	36.0674	26.1396	5.46506	41.0924	35.1226	6.32075	29.0748	37.6049	3.00365	46.7861	20.6118	49.0107
3.1.2.4	gamma	2.35414	0.133865	51.7732	2.21359	87.6712	3.52935	18.9817	15.6193	12.0957	3.76512	16.8753	12.7006	38.255	15.4575	5.22791	10.9301	23.4813	5.01751	46.3522	16.6142	5.37213	33.0402	26.7349	20.6118	7.00153
3.1.2.6	normal	1046.01	202.381	1061.35	0.0758089	1358.9	1.54607	1043.99	1012.13	1120.86	922.454	1168.61	1298.64	1136.17	638.908	1113.54	1273.36	892.291	1209.22	1312.61	747.639	800.447	1405.71	949.09	953.294	875.191
3.1.21.1	lognormal	3.66707	0.816082	51.7732	0.342864	0	NA	75.9268	43.7341	44.3507	41.4163	21.0941	6.35029	15.302	41.2199	78.4187	226.8	82.1847	100.35	29.4968	41.5355	53.7213	18.0219	46.7861	10.3059	42.0092
3.1.21.2	lognormal	5.73389	0.774091	1216.67	1.7698	854.794	1.31377	490.813	390.483	503.986	444.284	92.8141	434.995	87.9864	551.316	470.512	549.239	410.924	441.541	56.8868	469.351	617.795	57.0694	387.656	324.635	441.096
3.1.21.3	lognormal	6.58249	0.463939	207.093	-2.69287	438.356	-1.07657	469.119	540.429	310.455	572.298	350.162	431.82	948.723	865.618	1306.98	934.526	692.7	1736.06	587.83	693.643	1434.36	522.636	915.671	726.564	1239.27
3.1.21.4	weibull	2.07897	71.3206	0	NA	21.9178	-1.38883	29.8284	40.6103	44.3507	18.8256	21.0941	22.226	95.6374	41.2199	125.47	109.301	64.5737	95.3327	69.5283	62.3032	91.3262	42.0511	46.7861	61.8353	112.024
3.1.21.5	lognormal	3.945	0.510415	51.7732	0.00367208	65.7534	0.471994	18.9817	34.3625	28.2232	33.8861	46.407	38.1018	130.067	25.7624	47.0512	76.5109	35.222	95.3327	92.7044	45.689	64.4655	102.124	80.2048	56.6823	63.0137
3.1.22.4	normal	1546.11	142.479	1604.97	0.413122	2213.7	4.68552	1483.29	1696.26	1507.92	1683.01	1350.02	1482.79	1675.57	1638.49	1652.02	1185.92	1596.73	1575.5	1398.99	1561.73	1633.13	1739.11	1383.53	1437.67	1694.37
3.1.26.11	normal	438.825	89.175	1035.46	6.69066	1271.23	9.33454	425.733	471.704	391.093	470.64	447.195	555.651	439.932	479.181	407.777	603.889	434.405	341.191	421.384	510.886	311.583	261.318	554.75	515.294	294.064
3.1.26.3	normal	942.972	166.409	1139.01	1.17806	723.288	-1.32015	816.214	734.109	935.397	786.909	949.235	650.905	1159.13	803.788	1040.35	1035.63	868.81	1028.59	1211.48	967.777	854.168	1354.65	848.834	953.294	917.2
3.1.26.4	lognormal	7.42754	0.096793	1941.5	1.48434	1994.52	1.76272	1683.95	1658.77	1697.42	1532.4	1615.81	1781.26	1759.73	1525.14	1516.09	2240.68	1802.19	1680.87	1658.14	1636.5	1493.45	1928.34	1797.92	1607.72	1491.33
3.1.26.5	gamma	5.03814	0.0599529	77.6599	-0.0247053	153.425	1.64252	75.9268	71.849	24.1913	48.9465	54.8447	69.8532	168.322	61.8299	83.6466	35.5229	64.5737	85.2977	132.736	83.071	69.8377	120.146	73.5211	118.518	154.034
3.1.3.1	lognormal	6.26541	0.38275	1139.01	2.01831	942.466	1.52342	420.309	409.227	290.296	448.049	464.07	539.775	768.925	613.146	977.619	237.73	452.016	928.24	507.767	477.658	907.89	483.588	434.443	438	959.209
3.1.3.11	lognormal	7.24007	0.121002	181.206	-16.8628	131.507	-19.5122	1475.15	1433.86	1495.83	1321.56	1434.4	1473.27	1568.45	1401.48	1218.1	1587.6	1291.47	1259.4	1441.13	1374.82	1192.61	1955.38	1223.12	1401.6	1141.25
3.1.3.12	weibull	1.93422	72.8896	51.7732	-0.245336	65.7534	0.149107	81.3502	37.4864	32.2551	48.9465	46.407	15.8757	72.6844	46.3724	130.698	16.3952	41.0924	105.368	101.132	66.4568	123.559	69.084	20.0512	56.6823	112.024
3.1.3.15	normal	124.052	39.5107	258.866	3.41209	263.014	3.51706	103.044	99.9638	96.7652	101.658	126.565	92.0793	210.402	66.9823	99.3303	144.824	164.369	190.665	162.233	95.5316	182.652	126.153	120.307	82.447	91.0198
3.1.3.16	lognormal	5.44363	0.503274	414.186	1.15779	175.342	-0.550175	141.007	146.822	84.6696	229.672	637.042	127.006	279.261	216.404	303.219	133.894	228.943	316.103	524.622	228.445	365.305	360.438	140.358	200.965	322.07
3.1.3.18	normal	349.286	82.3083	595.392	2.99005	701.37	4.27762	330.824	290.52	395.125	173.195	405.007	317.515	497.315	252.472	308.447	483.658	316.998	331.156	406.635	294.902	311.583	471.573	294.084	314.329	441.096
3.1.3.2	normal	433.772	67.4553	465.959	0.477163	657.534	3.31719	409.463	440.465	330.614	406.633	350.162	365.142	527.918	479.181	460.056	338.834	369.831	481.681	482.484	477.658	526.468	435.53	461.178	345.247	553.121
3.1.3.25	normal	1137.89	99.5272	1423.76	2.87228	1183.56	0.458846	1182.29	1140.21	1181.34	1069.29	1177.05	1225.61	1231.81	1040.8	1045.58	1199.58	1121.23	1199.19	1312.61	1096.54	988.471	1303.59	1069.4	1118.19	917.2
3.1.3.26	normal	144.488	41.199	362.413	5.28956	87.6712	-1.37909	94.9086	115.583	84.6696	124.249	181.409	184.159	210.402	97.8973	177.749	90.1735	152.629	160.56	202.264	128.76	118.187	207.252	100.256	139.129	175.038
3.1.3.27	normal	187.227	51.3939	258.866	1.39392	219.178	0.621682	170.835	140.574	229.817	124.249	75.9388	174.633	191.275	180.337	188.205	297.846	187.851	230.806	145.377	170.295	150.42	291.354	207.196	211.271	189.041
3.1.3.3	lognormal	5.86585	0.313288	854.258	2.82291	1073.97	3.55351	325.401	328.006	326.583	327.565	261.567	457.221	263.959	288.539	538.475	568.367	410.924	486.699	240.189	228.445	510.352	231.281	280.717	350.4	623.136
3.1.3.45	normal	124.717	27.4282	181.206	2.05954	284.932	5.84123	111.179	112.459	84.6696	94.1279	97.0329	114.305	141.543	149.422	125.47	147.557	123.277	170.595	132.736	112.146	182.652	153.186	106.94	77.2941	133.029
3.1.3.48	normal	182.406	58.6308	388.299	3.51168	591.781	6.98224	170.835	174.937	157.243	218.377	345.943	127.006	195.1	226.709	230.028	90.1735	164.369	245.858	117.987	191.063	209.513	78.095	167.093	180.353	175.038
3.1.3.5	normal	579.345	116.976	673.052	0.801077	964.384	3.2916	558.605	552.925	471.73	636.305	599.073	400.069	527.918	613.146	752.819	330.636	540.071	747.609	547.799	573.19	698.377	486.592	528.015	623.506	819.179
3.1.3.6	normal	158.995	50.7835	129.433	-0.582125	350.685	3.77464	127.449	128.079	129.02	188.256	206.722	104.78	72.6844	175.185	224.8	101.104	152.629	215.753	101.132	195.217	225.629	111.135	180.461	128.823	252.055
3.1.3.7	lognormal	5.16276	0.240797	0	NA	21.9178	-8.61912	162.7	165.565	141.116	176.96	350.162	196.859	179.798	108.202	156.837	210.405	140.888	205.718	219.119	161.988	166.536	204.248	147.042	195.812	133.029
3.1.3.71	lognormal	4.0113	0.840981	103.547	0.747599	43.8356	-0.27451	32.5401	46.858	24.1913	37.6512	109.689	9.52544	65.0334	36.0674	135.926	21.8603	76.3144	60.2101	309.717	53.9961	85.954	120.146	13.3675	128.823	91.0198
3.1.3.8	lognormal	2.906	0.696202	51.7732	1.49508	109.589	2.57215	10.8467	18.7432	8.06377	33.8861	8.43764	28.5763	11.4765	51.5249	20.9116	8.19759	17.611	45.1576	16.8553	37.3819	80.5819	9.01096	6.68373	20.6118	14.0031
3.1.4.1	weibull	2.23731	97.9431	103.547	0.461525	65.7534	-0.422382	78.6385	81.2206	76.6058	101.658	63.2823	82.5538	34.4295	128.812	125.47	60.1157	111.536	150.525	12.6415	107.992	139.675	6.0073	86.8885	97.9058	126.027
3.1.4.14	lognormal	3.51778	1.10764	181.206	1.51842	219.178	1.69018	27.1167	12.4955	8.06377	15.0605	139.221	34.9266	198.926	30.9149	31.3675	5.46506	29.3517	25.0876	147.484	8.3071	75.2098	321.391	13.3675	30.9176	56.0122
3.1.4.16	weibull	1.58751	141.421	129.433	0.203317	43.8356	-1.06148	225.069	206.175	153.212	188.256	42.1882	69.8532	15.302	128.812	156.837	68.3133	111.536	160.56	8.42767	191.063	257.862	12.0146	187.145	97.9058	154.034
3.1.4.17	normal	59.8852	18.7982	51.7732	-0.431526	109.589	2.64407	67.7918	46.858	28.2232	94.1279	71.72	28.5763	49.7315	77.2873	57.507	46.453	52.833	60.2101	50.566	95.5316	91.3262	51.0621	53.4699	51.5294	63.0137
3.1.4.46	weibull	3.03842	277.38	258.866	0.139427	504.11	2.85523	208.799	278.024	209.658	222.142	164.534	276.238	80.3354	211.252	350.27	180.347	275.906	401.401	139.057	269.981	333.072	132.161	267.349	262.8	434.095
3.1.5.1	weibull	4.07208	548.502	310.639	-1.31637	460.274	-0.286775	387.769	434.218	584.623	293.679	687.668	587.402	684.764	334.912	303.219	688.598	475.497	421.471	585.723	369.666	381.421	687.836	514.647	638.964	364.079
3.1.6.1	lognormal	6.76998	0.630413	880.145	0.0160349	416.438	-1.17104	1087.38	1018.38	584.623	1325.32	464.07	1120.83	853.086	1231.44	1542.23	142.092	968.605	1731.04	375.031	980.237	1729.82	387.471	1015.93	901.764	1876.41
3.1.6.12	weibull	2.40866	238.712	51.7732	-1.96212	65.7534	-1.7081	225.069	215.547	157.243	278.619	130.783	168.283	290.738	231.862	397.321	19.1277	158.499	356.243	111.667	207.677	257.862	96.1169	220.563	180.353	336.073
3.1.6.13	lognormal	6.50999	0.525335	181.206	-2.49433	153.425	-2.81113	618.261	721.613	286.264	843.386	430.32	809.663	776.576	716.196	1160.6	144.824	727.922	1103.85	495.126	552.422	1230.22	633.771	888.936	628.659	1554.34
3.1.6.14	weibull	2.59826	391.341	51.7732	-2.5619	43.8356	-2.70835	322.689	328.006	161.275	372.747	223.598	403.244	409.328	355.522	507.107	76.5109	293.517	627.189	185.409	336.437	445.887	252.307	380.973	267.953	658.143
3.1.6.2	weibull	1.68686	98.3323	51.7732	-0.560885	87.6712	0.154337	73.2152	96.8399	40.3188	109.188	33.7506	47.6272	126.241	133.965	156.837	5.46506	52.833	110.385	35.8176	99.6852	107.443	60.073	73.5211	61.8353	245.053
3.1.6.4	lognormal	5.93055	0.62444	25.8866	-4.28675	43.8356	-3.44324	357.941	434.218	221.754	651.365	236.254	479.447	443.758	499.791	820.782	62.8482	405.053	782.732	153.805	382.126	601.678	204.248	387.656	391.623	854.186
3.1.6.6	weibull	2.5424	231.713	129.433	-0.829216	153.425	-0.536777	176.259	165.565	177.403	282.384	143.44	203.209	187.449	195.795	407.777	43.7205	223.073	316.103	77.956	157.835	252.49	108.131	220.563	226.729	336.073
3.1.6.8	lognormal	6.73626	0.565224	284.753	-1.91895	438.356	-1.1557	873.159	887.178	512.049	1306.5	531.572	977.945	902.817	1066.56	1584.06	185.812	945.124	1414.94	366.604	880.552	1627.75	405.493	1042.66	896.611	1890.41
3.1.7.2	normal	1098.03	353.409	232.98	-2.44772	197.26	-2.54879	940.951	1027.75	1217.63	707.842	1375.34	1085.9	1312.15	886.228	658.717	1642.25	1039.05	697.434	2050.03	988.545	714.493	1378.68	1203.07	1257.32	679.148
3.13.1.1	normal	162.113	36.8893	362.413	5.42975	43.8356	-3.20629	143.719	149.946	116.925	199.551	215.16	104.78	145.369	185.49	130.698	243.195	170.24	155.543	193.836	141.221	134.303	135.164	160.41	221.576	133.029
3.2.1.1	weibull	1.87864	131.11	155.32	0.665454	87.6712	-0.319434	73.2152	96.8399	76.6058	79.0675	143.44	50.8024	84.1609	195.795	250.94	30.0578	111.536	150.525	29.4968	161.988	182.652	57.0694	120.307	61.8353	245.053
3.2.1.114	lognormal	4.76514	0.896212	0	NA	350.685	1.22153	170.835	131.202	112.893	154.37	21.0941	111.13	34.4295	175.185	188.205	789.702	158.499	225.788	23.1761	261.674	123.559	27.0329	213.879	180.353	91.0198
3.2.1.14	lognormal	4.32814	0.39538	25.8866	-2.71741	0	NA	73.2152	62.4774	48.3826	94.1279	122.346	85.729	183.624	128.812	57.507	51.9181	99.7957	110.385	58.9937	41.5355	48.3491	90.1096	46.7861	66.9882	91.0198
3.2.1.17	normal	394.479	61.7591	181.206	-3.45329	350.685	-0.709105	368.788	381.112	378.997	338.861	303.755	368.317	501.14	298.844	423.461	445.403	428.535	411.436	353.962	336.437	424.398	468.57	334.187	396.776	532.116
3.2.1.18	weibull	1.45367	136.24	25.8866	-1.36858	0	NA	127.449	149.946	92.7333	192.021	21.0941	92.0793	99.4629	262.777	214.344	5.46506	105.666	301.051	21.0692	132.914	155.792	18.0219	86.8885	97.9058	182.04
3.2.1.20	lognormal	4.66974	0.450686	258.866	1.96715	350.685	2.64074	48.8101	62.4774	68.542	90.3628	147.659	104.78	267.785	97.8973	146.382	84.7085	135.018	265.928	96.9182	74.7639	150.42	87.1059	93.5723	66.9882	168.037
3.2.1.21	lognormal	6.05497	0.357415	569.506	0.81082	1205.48	2.90884	263.032	212.423	209.658	331.33	552.666	352.441	887.515	546.164	433.917	388.019	446.146	587.049	497.233	377.973	585.562	648.789	447.81	396.776	448.098
3.2.1.22	normal	212.322	62.2648	310.639	1.57903	109.589	-1.64993	143.719	221.795	258.041	169.43	291.099	133.356	260.134	262.777	287.535	73.7784	199.591	291.016	170.66	186.91	284.723	183.223	193.828	149.435	273.06
3.2.1.23	normal	278.616	76.6126	388.299	1.43166	569.863	3.80155	189.817	196.804	197.562	316.27	409.226	228.611	451.409	267.929	329.358	139.359	252.424	301.051	273.899	224.292	306.211	330.402	260.666	247.341	371.081
3.2.1.24	lognormal	3.86046	0.352883	25.8866	-1.71936	0	NA	32.5401	62.4774	44.3507	22.5907	71.72	34.9266	107.114	51.5249	52.2791	32.7904	52.833	40.1401	40.0314	53.9961	80.5819	33.0402	53.4699	46.3765	49.0107
3.2.1.26	weibull	1.51616	47.9113	181.206	3.26632	21.9178	-0.633308	10.8467	53.1057	28.2232	30.1209	88.5953	15.8757	118.59	25.7624	67.9628	21.8603	35.222	5.01751	88.4905	45.689	21.4885	51.0621	20.0512	25.7647	63.0137
3.2.1.28	lognormal	2.90943	0.90185	77.6599	1.59995	21.9178	0.197231	18.9817	15.6193	12.0957	7.53023	29.5318	9.52544	11.4765	36.0674	52.2791	5.46506	41.0924	100.35	8.42767	8.3071	75.2098	6.0073	6.68373	20.6118	63.0137
3.2.1.31	weibull	3.20647	48.638	0	NA	43.8356	0.0289655	54.2335	34.3625	32.2551	37.6512	37.9694	34.9266	42.0805	36.0674	73.1908	65.5808	58.7034	55.1926	35.8176	33.2284	32.2328	9.01096	53.4699	61.8353	42.0092
3.2.1.4	lognormal	5.78046	0.31639	414.186	0.777073	175.342	-1.93975	330.824	228.042	209.658	274.854	350.162	355.617	589.126	407.047	381.637	229.533	358.09	426.488	356.069	240.906	241.746	477.581	220.563	231.882	567.124
3.2.1.45	weibull	1.6123	41.5413	0	NA	87.6712	1.80366	29.8284	34.3625	20.1594	52.7116	75.9388	44.4521	61.2079	10.305	26.1396	57.3832	29.3517	5.01751	69.5283	24.9213	21.4885	87.1059	13.3675	36.0706	7.00153
3.2.1.51	lognormal	5.72458	0.342717	129.433	-2.5135	306.849	0.00517861	300.996	221.795	262.072	357.686	164.534	196.859	306.04	437.961	528.019	185.812	393.313	511.786	223.333	357.205	392.165	240.292	294.084	288.565	504.11
3.2.1.52	normal	495.366	80.8645	776.599	3.47782	1095.89	7.4263	498.948	531.057	487.858	651.365	455.633	508.024	512.616	556.469	517.563	289.648	504.849	571.996	347.641	411.201	504.98	456.555	608.22	479.223	518.113
3.2.1.55	weibull	2.7844	185.372	181.206	0.276334	197.26	0.511389	100.332	99.9638	141.116	120.484	181.409	142.882	241.006	118.507	230.028	60.1157	140.888	291.016	261.258	128.76	225.629	237.289	73.5211	159.741	168.037
3.2.1.65	gamma	1.73659	0.0985382	0	NA	21.9178	0.5492	10.8467	34.3625	24.1913	3.76512	4.21882	3.17515	11.4765	30.9149	52.2791	13.6627	17.611	15.0525	16.8553	12.4606	42.977	3.00365	6.68373	10.3059	21.0046
3.2.1.8	lognormal	3.61451	0.802492	25.8866	-0.449582	0	NA	13.5584	15.6193	12.0957	11.2954	37.9694	15.8757	72.6844	56.6774	47.0512	40.988	17.611	100.35	107.453	37.3819	80.5819	111.135	46.7861	15.4588	105.023
3.2.2.1	normal	154.387	41.3835	336.526	4.40125	197.26	1.036	203.375	149.946	213.69	218.377	194.066	171.458	149.194	164.88	198.661	109.301	140.888	145.508	86.3836	170.295	193.397	114.139	100.256	118.518	91.0198
3.2.2.16	lognormal	3.97982	0.674511	181.206	1.80844	109.589	1.06287	24.4051	28.1148	20.1594	45.1814	84.3764	19.0509	153.02	36.0674	78.4187	49.1856	41.0924	80.2802	149.591	33.2284	64.4655	144.175	26.7349	56.6823	140.031
3.2.2.20	lognormal	6.28829	0.399999	724.825	0.744107	898.63	1.28146	393.193	440.465	362.87	402.868	324.849	327.04	374.899	577.079	1280.84	524.646	534.201	1028.59	408.742	660.414	918.634	534.65	461.178	571.976	1029.22
3.2.2.21	weibull	3.40821	228.164	414.186	3.29883	284.931	1.18226	214.222	209.299	161.275	184.491	80.1576	269.888	80.3354	242.167	350.27	248.66	223.073	235.823	145.377	282.441	252.49	102.124	187.145	231.882	189.041
3.2.2.23	normal	692.128	162.262	1242.56	3.39222	1183.56	3.02864	507.083	634.145	427.38	700.312	750.95	590.577	745.972	695.586	1056.04	508.251	727.922	883.082	779.56	494.272	816.563	663.807	614.903	566.823	987.215
3.2.2.24	gamma	2.25341	0.111073	0	NA	65.7534	2.3894	24.4051	6.24774	12.0957	26.3558	4.21882	15.8757	15.302	25.7624	36.5954	10.9301	46.9627	35.1226	6.32075	16.6142	48.3491	6.0073	6.68373	20.6118	21.0046
3.2.2.4	normal	175.545	48.4894	388.299	4.38765	482.192	6.324	119.314	153.07	112.893	188.256	206.722	196.859	175.973	144.27	172.521	117.499	140.888	250.876	107.453	161.988	273.978	189.23	180.461	170.047	273.06
3.2.2.8	weibull	1.74904	52.4082	103.547	1.78368	153.425	2.98089	40.6751	90.5922	40.3188	97.893	50.6259	66.6781	3.8255	46.3724	36.5954	24.5928	58.7034	45.1576	10.5346	66.4568	32.2328	6.0073	33.4187	87.6	56.0122
3.2.2.9	lognormal	4.26822	0.605542	103.547	0.613995	328.767	2.52192	40.6751	43.7341	44.3507	67.7721	122.346	22.226	187.449	46.3724	88.8745	65.5808	52.833	120.42	162.233	37.3819	91.3262	168.205	33.4187	77.2941	147.032
3.3.1.1	normal	5231.58	504.879	5746.83	1.02054	4010.96	-2.41765	5282.34	5398.04	5620.45	5519.66	5940.1	5562.86	5237.1	5008.22	4354.85	5645.41	5025.01	4350.18	5971	5628.06	4620.03	5418.59	5113.06	5462.12	4242.92
3.3.2.1	normal	61.3503	19.6108	77.6599	0.831664	219.178	8.04802	65.0802	90.5922	60.4783	71.5372	50.6259	28.5763	45.906	66.9823	88.8745	32.7904	58.7034	75.2627	35.8176	62.3032	80.5819	24.0292	80.2048	77.2941	70.0153
3.3.2.9	lognormal	6.02847	0.495968	724.825	1.12399	832.877	1.40415	591.145	549.801	568.496	564.768	189.847	422.295	172.147	685.281	522.791	155.754	581.163	481.681	185.409	544.115	526.468	246.3	721.843	592.588	441.096
3.4.11.1	lognormal	7.92842	0.14277	2925.19	0.369053	2257.53	-1.44565	2603.21	2683.4	2616.69	2846.43	3164.12	2422.64	4085.63	2772.04	2300.28	2724.33	2753.19	2709.46	3286.79	2795.34	2186.46	3493.25	2740.33	2664.07	2443.53
3.4.11.18	normal	1601.95	295.609	1734.4	0.448066	1227.4	-1.26706	1570.06	1393.24	1846.6	1543.7	1700.19	1927.31	1897.45	1401.48	1207.65	1877.25	1584.99	1154.03	2233.33	1391.44	1144.26	1955.38	1731.09	1561.34	1316.29
3.4.11.2	normal	484.112	110.79	750.712	2.40636	701.37	1.961	425.733	374.864	278.2	391.572	717.2	457.221	566.173	437.961	512.335	420.81	399.183	536.874	530.943	353.052	580.19	615.749	421.075	499.835	679.148
3.4.11.21	weibull	2.49619	94.0621	207.093	3.16754	219.178	3.47201	124.737	53.1057	32.2551	82.8326	59.0635	123.831	84.1609	103.05	104.558	21.8603	111.536	125.438	63.2075	53.9961	26.8606	66.0804	133.675	72.1411	140.031
3.4.11.23	weibull	1.86993	29.3093	0	NA	109.589	4.32343	27.1167	24.9909	28.2232	18.8256	16.8753	22.226	26.7785	25.7624	41.8233	8.19759	35.222	45.1576	10.5346	29.0748	42.977	15.0183	6.68373	5.15294	63.0137
3.4.11.4	gamma	3.74166	0.0850946	77.6599	1.37976	131.507	2.74313	35.2518	65.6012	32.2551	33.8861	46.407	34.9266	34.4295	30.9149	67.9628	10.9301	17.611	85.2977	46.3522	29.0748	80.5819	51.0621	33.4187	15.4588	84.0183
3.4.11.5	normal	626.235	82.7643	802.485	2.12954	745.206	1.43746	569.451	556.048	584.623	576.063	599.073	514.374	661.811	654.366	716.224	598.424	575.293	752.627	520.409	710.257	843.424	660.804	655.006	541.059	609.133
3.4.11.9	lognormal	6.8344	0.250304	1061.35	0.530931	832.877	-0.437542	816.214	818.453	911.206	771.849	1172.83	917.618	1338.92	649.213	815.554	948.188	839.458	727.539	1632.86	747.639	752.098	1534.87	815.415	917.223	1134.25
3.4.13.19	normal	544.17	152.946	491.846	-0.342112	854.794	2.03093	566.74	709.118	620.91	647.6	295.318	466.747	428.456	607.994	705.768	322.439	645.737	612.136	208.585	668.721	752.098	333.405	621.587	530.753	595.13
3.4.13.22	weibull	2.70685	12.1543	25.8866	3.32966	21.9178	2.44698	10.8467	9.3716	12.0957	3.76512	8.43764	6.35029	15.302	5.15249	10.4558	8.19759	11.7407	15.0525	10.5346	16.6142	5.37213	6.0073	20.0512	15.4588	14.0031
3.4.13.3	weibull	3.28501	88.8038	103.547	0.874746	219.178	5.78752	56.9451	81.2206	32.2551	105.423	75.9388	63.5029	103.288	61.8299	78.4187	32.7904	117.407	130.455	46.3522	62.3032	91.3262	111.135	93.5723	66.9882	98.0214
3.4.13.9	normal	1214.06	340.844	621.279	-1.73915	1117.81	-0.28239	1201.27	1212.06	1310.36	1012.82	1215.02	1460.57	1120.87	1200.53	653.489	2202.42	1397.14	928.24	1190.41	1183.76	628.539	1351.64	1517.21	1468.59	812.177
3.4.14.11	normal	246.401	76.523	77.6599	-2.2051	175.342	-0.928587	252.186	296.767	262.072	297.444	206.722	219.085	133.892	293.692	318.903	120.231	275.906	235.823	82.1698	315.67	295.467	129.157	347.554	262.8	336.073
3.4.14.4	weibull	2.7319	94.4486	0	NA	43.8356	-1.19739	56.9451	28.1148	44.3507	139.309	84.3764	76.2035	80.3354	113.355	78.4187	54.6506	46.9627	105.368	42.1384	45.689	107.443	114.139	113.623	139.129	119.026
3.4.14.5	lognormal	4.16143	0.503875	155.32	1.75452	153.425	1.73016	54.2335	56.2296	20.1594	56.4768	37.9694	63.5029	65.0334	82.4398	104.558	30.0578	64.5737	135.473	44.2453	66.4568	155.792	66.0804	66.8373	56.6823	154.034
3.4.15.1	weibull	2.10984	89.2074	336.526	5.26353	153.425	1.71355	81.3502	81.2206	40.3188	79.0675	88.5953	47.6272	133.892	144.27	52.2791	2.73253	88.055	75.2627	77.956	128.76	102.07	141.172	46.7861	36.0706	77.0168
3.4.15.5	normal	340.758	88.5813	414.186	0.828936	526.027	2.09152	219.646	306.139	241.913	297.444	227.816	190.509	367.248	386.437	418.233	303.311	528.33	456.594	261.258	357.205	376.049	411.5	447.81	298.87	378.082
3.4.16.4	normal	929.148	247.17	983.691	0.220672	1227.4	1.20666	921.969	730.985	858.791	640.07	1109.55	844.589	1518.72	741.958	705.768	1174.99	968.605	697.434	1249.4	760.099	655.4	1378.68	989.192	958.447	749.163
3.4.17.11	weibull	2.24103	93.6275	181.206	2.24524	197.26	2.58064	92.1969	159.317	129.02	135.544	21.0941	79.3787	68.8589	139.117	99.3303	21.8603	76.3144	115.403	29.4968	74.7639	64.4655	30.0365	86.8885	66.9882	84.0183
3.4.17.13	weibull	1.71056	52.8825	25.8866	-0.658165	43.8356	0.0398667	24.4051	9.3716	20.1594	33.8861	84.3764	22.226	49.7315	51.5249	83.6466	10.9301	23.4813	95.3327	82.1698	20.7677	42.977	51.0621	26.7349	61.8353	98.0214
3.4.17.19	lognormal	6.35857	0.37656	595.392	0.0813903	460.274	-0.602162	515.218	643.517	479.794	756.789	712.981	492.148	504.965	571.926	1097.86	191.277	475.497	933.257	558.333	593.957	864.912	408.497	494.596	479.223	931.203
3.4.17.21	weibull	2.12696	167.983	77.6599	-0.930076	284.931	1.68379	154.565	178.06	141.116	203.316	29.5318	120.656	45.906	195.795	188.205	68.3133	234.813	225.788	18.9623	137.067	182.652	60.073	247.298	252.494	161.035
3.4.19.1	weibull	2.43577	129.968	310.639	3.49599	131.507	0.36559	113.89	99.9638	124.988	105.423	92.8141	69.8532	87.9864	128.812	209.116	35.5229	129.147	175.613	44.2453	186.91	209.513	69.084	53.4699	97.9058	147.032
3.4.19.5	weibull	2.28033	24.0447	25.8866	0.506465	21.9178	0.138229	27.1167	24.9909	32.2551	18.8256	42.1882	19.0509	26.7785	36.0674	20.9116	19.1277	11.7407	25.0876	8.42767	8.3071	32.2328	3.00365	20.0512	15.4588	14.0031
3.4.21.10	gamma	4.59842	0.0516011	0	NA	109.589	0.612771	54.2335	31.2387	32.2551	64.007	113.908	31.7515	187.449	77.2873	88.8745	161.219	88.055	65.2276	84.2767	70.6103	91.3262	105.128	106.94	113.365	126.027
3.4.21.102	normal	1806.8	146.981	1501.42	-2.07766	2038.36	1.57541	1998.5	1924.3	1632.91	1852.44	1544.09	1686	1656.44	1653.95	1965.69	1552.08	1766.97	2001.99	1778.24	1952.17	1955.45	1784.17	1851.39	1818.99	1953.43
3.4.21.105	weibull	2.24131	41.9173	25.8866	-0.559584	43.8356	0.437027	48.8101	46.858	48.3826	64.007	12.6565	63.5029	15.302	30.9149	26.1396	24.5928	35.222	45.1576	4.21384	45.689	26.8606	18.0219	60.1536	56.6823	35.0076
3.4.21.108	normal	285.816	71.7324	181.206	-1.45833	153.425	-1.84563	311.842	368.616	197.562	282.384	210.941	285.763	183.624	267.929	418.233	308.776	387.442	351.226	143.27	315.67	338.444	201.245	247.298	309.176	301.066
3.4.21.26	normal	695.188	198.13	750.712	0.280242	613.699	-0.411291	558.605	681.003	439.475	756.789	413.445	647.73	577.65	654.366	946.252	601.157	722.051	1154.03	417.17	647.954	950.867	507.617	761.946	783.247	987.215
3.4.21.43	lognormal	2.8275	0.417425	0	NA	109.589	4.47802	13.5584	15.6193	20.1594	18.8256	33.7506	9.52544	11.4765	15.4575	10.4558	13.6627	11.7407	20.07	18.9623	12.4606	32.2328	12.0146	20.0512	15.4588	49.0107
3.4.21.50	lognormal	3.6771	0.710565	77.6599	0.950288	21.9178	-0.830041	32.5401	46.858	28.2232	45.1814	21.0941	44.4521	30.604	5.15249	94.1024	65.5808	29.3517	165.578	18.9623	33.2284	80.5819	33.0402	60.1536	36.0706	70.0153
3.4.21.53	lognormal	8.49826	0.130171	1837.95	-7.54277	3309.59	-3.02432	5247.09	4904.47	4967.28	5018.9	5011.96	5035.78	5849.18	4611.48	4135.28	4533.27	5013.27	4014.01	6929.65	5092.25	4329.93	5878.15	4732.08	4617.03	4116.9
3.4.21.62	lognormal	2.91939	0.655307	0	NA	21.9178	0.25623	13.5584	21.8671	32.2551	18.8256	8.43764	19.0509	30.604	25.7624	41.8233	16.3952	23.4813	85.2977	8.42767	24.9213	32.2328	6.0073	13.3675	10.3059	7.00153
3.4.21.68	lognormal	4.5846	0.522649	51.7732	-1.22019	21.9178	-2.86484	187.105	103.088	153.212	33.8861	109.689	117.48	160.671	66.9823	52.2791	292.381	123.277	45.1576	96.9182	120.453	59.0934	93.1132	140.358	113.365	56.0122
3.4.21.83	normal	1217.28	306.802	595.392	-2.027	1073.97	-0.467097	1130.77	1093.35	1443.41	1061.76	1371.12	1304.99	1534.02	788.331	826.01	1199.58	1502.81	908.17	1622.33	1100.69	789.703	1988.42	1183.02	1334.61	945.206
3.4.21.88	normal	1120.75	139.124	1242.56	0.875509	1293.15	1.23916	1228.39	1193.32	1286.17	1159.66	982.985	1054.15	1124.7	1210.83	1108.32	786.969	1109.49	1018.55	1398.99	1138.07	993.844	1195.45	989.192	1314	1001.22
3.4.21.89	lognormal	7.02878	0.0928851	724.825	-4.76773	1183.56	0.511401	1195.85	1068.36	1177.31	1050.47	1050.49	1076.37	1071.14	1020.19	1035.13	1524.75	1226.9	1229.29	1139.84	1075.77	1181.87	1147.4	1149.6	1113.03	1008.22
3.4.21.92	lognormal	7.97857	0.183253	2692.21	-0.438999	2235.62	-1.45314	2584.22	2549.08	2717.49	2481.21	3851.78	2562.34	3584.49	2529.87	2791.7	2620.5	2612.3	2654.26	4970.22	2807.8	2675.32	3805.63	2726.96	3220.59	2723.59
3.4.22.34	gamma	6.73085	0.0633963	51.7732	-1.52913	109.589	0.211218	81.3502	121.831	116.925	143.074	156.096	165.108	168.322	46.3724	83.6466	46.453	76.3144	65.2276	105.346	91.3781	75.2098	177.215	66.8373	118.518	112.024
3.4.22.40	weibull	3.72738	310.593	103.547	-2.1314	372.603	1.08334	268.456	296.767	330.614	335.095	274.223	352.441	76.5099	237.014	266.623	262.323	405.053	336.173	69.5283	365.512	365.305	144.175	320.819	267.953	364.079
3.4.23.36	normal	398.672	72.5619	491.846	1.28405	1030.14	8.70242	455.561	465.456	439.475	353.921	286.88	371.492	340.469	340.064	407.777	437.205	340.479	571.996	265.472	440.276	429.77	459.559	394.34	319.482	455.099
3.4.23.43	gamma	8.96473	0.0511766	181.206	0.213273	219.178	0.806522	130.16	140.574	112.893	150.605	67.5011	161.933	160.671	190.642	224.8	112.034	181.98	331.156	145.377	182.756	273.978	180.219	200.512	149.435	231.05
3.4.24.15	weibull	1.97263	78.4791	181.206	2.54537	0	NA	37.9634	78.0967	40.3188	79.0675	54.8447	47.6272	7.65099	56.6774	94.1024	81.9759	58.7034	165.578	25.283	78.9174	123.559	39.0475	120.307	77.2941	56.0122
3.4.24.3	lognormal	5.27795	0.596108	25.8866	-3.39572	109.589	-0.975003	54.2335	99.9638	72.5739	210.847	691.887	285.763	309.865	154.575	303.219	172.149	99.7957	326.138	172.767	149.528	316.956	249.303	253.982	159.741	322.07
3.4.24.40	lognormal	4.79811	0.358824	129.433	0.181306	153.425	0.655202	127.449	128.079	68.542	165.665	143.44	127.006	317.516	149.422	146.382	84.7085	99.7957	160.56	134.843	87.2245	59.0934	108.131	147.042	113.365	98.0214
3.4.24.57	normal	2063.91	192.462	2614.55	2.86103	1797.26	-1.38546	2166.63	2274.18	2112.71	2033.16	1949.1	2282.93	1931.88	2045.54	1740.89	2194.22	2148.54	2001.99	1980.5	1744.49	1665.36	2183.66	2412.83	2231.22	2114.46
3.4.24.64	normal	197.459	48.7071	129.433	-1.39663	219.178	0.445916	238.627	199.928	193.53	158.135	253.129	165.108	237.181	128.812	313.675	120.231	152.629	240.841	162.233	203.524	231.001	126.153	200.512	216.423	210.046
3.4.24.70	lognormal	6.31218	0.199874	931.918	2.62699	657.534	0.882145	466.408	493.571	455.603	493.23	523.134	454.046	470.536	453.419	684.856	543.774	540.071	697.434	893.333	564.883	757.47	471.573	441.126	613.2	679.148
3.4.24.71	lognormal	4.56273	0.538168	465.959	2.93843	284.931	2.02449	40.6751	65.6012	80.6377	75.3023	181.409	82.5538	133.892	61.8299	193.433	90.1735	88.055	180.63	58.9937	87.2245	241.746	60.073	86.8885	46.3765	266.058
3.4.24.84	weibull	2.7641	475.472	284.753	-0.788278	350.685	-0.384788	471.831	349.873	439.475	410.398	210.941	285.763	153.02	674.976	365.954	781.504	569.423	371.296	214.906	635.493	386.793	249.303	561.434	520.447	336.073
3.4.25.1	lognormal	6.81114	0.418778	1346.1	0.940416	1271.23	0.803763	1195.85	1018.38	1653.07	1163.42	1088.46	1641.55	619.73	937.753	465.284	2188.76	839.458	571.996	640.503	809.942	596.306	564.687	1323.38	963.6	602.131
3.5.1.1	normal	436.278	120.004	543.619	0.894477	679.452	2.02638	374.211	412.351	391.093	504.526	274.223	469.922	432.281	458.571	501.879	393.485	504.849	652.276	195.943	440.276	607.05	228.278	427.759	376.165	644.14
3.5.1.10	lognormal	5.21857	0.39991	440.073	2.1714	591.781	2.91206	130.16	112.459	108.861	139.309	181.409	114.305	256.308	164.88	318.903	163.952	228.943	296.033	248.616	95.5316	236.374	243.296	173.777	164.894	427.093
3.5.1.11	normal	484.859	121.94	957.805	3.87849	920.548	3.57296	463.696	465.456	463.667	617.479	367.038	508.024	355.771	587.384	658.717	357.962	387.442	642.241	231.761	564.883	682.26	342.416	474.545	453.459	588.128
3.5.1.14	normal	391.085	74.097	465.959	1.01049	197.26	-2.61583	284.726	284.272	241.913	361.451	540.009	327.04	371.073	407.047	392.093	385.287	428.535	371.296	471.95	494.272	386.793	408.497	427.759	489.529	357.078
3.5.1.16	normal	1350.61	237.26	673.052	-2.85575	1972.6	2.62157	1540.23	1524.45	1374.87	1777.14	1025.17	1524.07	1048.19	1782.76	1448.13	1079.35	1291.47	1159.05	948.113	1615.73	1359.15	1144.39	1343.43	1401.6	1274.28
3.5.1.18	lognormal	6.55422	0.172508	724.825	0.183821	1117.81	2.69498	645.378	599.783	673.325	745.493	708.762	720.758	998.454	587.384	616.893	795.167	645.737	752.627	849.088	577.343	778.958	1054.28	621.587	571.976	609.133
3.5.1.19	normal	94.7275	28.7062	103.546	0.307216	87.6712	-0.245809	92.1969	143.698	108.861	105.423	59.0635	34.9266	114.765	133.965	88.8745	46.453	88.055	115.403	67.4214	128.76	123.559	84.1023	73.5211	92.7529	98.0214
3.5.1.2	normal	89.41	27.5911	207.093	4.26525	306.849	7.88078	81.3502	56.2296	64.5101	71.5372	46.407	53.9775	87.9864	77.2873	151.609	90.1735	117.407	130.455	88.4905	87.2245	107.443	93.1132	93.5723	66.9882	133.029
3.5.1.25	weibull	3.2972	317.607	336.526	0.52976	460.274	1.83264	282.014	312.387	286.264	346.391	181.409	301.639	172.147	407.047	423.461	191.277	381.572	255.893	82.1698	294.902	392.165	102.124	414.391	242.188	329.072
3.5.1.26	normal	149.001	39.4011	155.32	0.160371	109.589	-1.00027	100.332	121.831	96.7652	150.605	143.44	133.356	164.496	170.032	151.609	139.359	123.277	225.788	99.0251	128.76	150.42	129.157	253.982	159.741	189.041
3.5.1.28	normal	599.357	89.354	724.825	1.40417	789.041	2.12284	591.145	549.801	520.113	406.633	506.259	568.351	795.703	535.859	580.298	587.494	680.959	672.346	657.358	606.418	607.05	759.924	514.647	582.282	665.145
3.5.1.31	lognormal	3.88326	0.494393	25.8866	-1.27334	0	NA	92.1969	93.716	48.3826	56.4768	122.346	25.4012	30.604	66.9823	62.7349	35.5229	64.5737	80.2802	18.9623	49.8426	42.977	54.0657	26.7349	25.7647	42.0092
3.5.1.32	normal	745.584	111.871	906.032	1.43422	723.288	-0.199306	694.188	849.692	814.441	978.93	717.2	876.341	791.878	752.263	789.415	530.111	704.44	742.592	509.874	627.186	784.331	678.825	868.885	685.341	770.168
3.5.1.4	weibull	3.1999	3567.17	4064.2	0.775081	4273.97	0.961748	4002.43	4076.65	3967.37	3896.9	1383.77	2705.23	1522.55	4178.67	4417.58	1158.59	3569.16	3788.22	1053.46	3987.41	4367.54	1345.64	3214.88	3107.22	3234.71
3.5.1.41	normal	218.199	62.491	129.433	-1.42046	460.274	3.87376	195.24	265.529	237.881	203.316	156.096	247.662	168.322	211.252	266.623	207.672	352.22	210.735	107.453	282.441	209.513	138.168	314.135	252.494	119.026
3.5.1.46	gamma	5.17058	0.0814295	51.7732	-0.299353	482.192	6.98626	67.7918	43.7341	32.2551	52.7116	63.2823	60.3278	149.194	66.9823	83.6466	16.3952	41.0924	55.1926	50.566	33.2284	107.443	72.0877	73.5211	66.9882	70.0153
3.5.1.47	gamma	8.78953	0.241204	0	NA	21.9178	-1.27264	24.4051	43.7341	20.1594	33.8861	29.5318	28.5763	38.255	41.2199	15.6837	51.9181	46.9627	35.1226	27.3899	37.3819	48.3491	48.0584	26.7349	66.9882	28.0061
3.5.1.49	lognormal	6.01564	0.534518	232.98	-1.05645	723.288	1.06295	545.046	624.774	693.484	466.875	177.191	336.566	187.449	669.823	528.019	237.73	622.256	466.629	139.057	672.875	601.678	159.194	487.912	530.753	623.136
3.5.1.5	normal	1371.14	316.663	1501.42	0.411418	2520.55	3.62974	1298.89	1449.47	1189.41	1728.19	708.762	1314.51	879.864	1540.59	1756.58	822.492	1444.1	1610.62	1401.1	1499.43	1584.78	988.202	1403.58	1540.73	1890.41
3.5.1.54	weibull	2.37711	120.988	181.206	1.45115	394.521	5.28907	92.1969	112.459	116.925	150.605	37.9694	73.0284	61.2079	118.507	83.6466	43.7205	164.369	170.595	46.3522	153.681	198.769	48.0584	86.8885	92.7529	175.038
3.5.1.59	weibull	2.08171	184.561	155.32	0.00646468	504.11	3.42814	206.087	228.042	209.658	233.437	46.407	180.983	45.906	226.709	245.712	73.7784	181.98	205.718	16.8553	153.681	311.583	39.0475	180.461	154.588	196.043
3.5.1.6	weibull	5.91887	227.066	181.206	-0.734533	153.425	-1.31912	235.916	224.918	233.849	222.142	164.534	250.837	114.765	211.252	240.484	103.836	258.295	235.823	174.874	269.981	204.141	129.157	247.298	237.035	217.047
3.5.1.68	gamma	4.3452	0.125625	51.7732	1.05637	43.8356	0.671644	40.6751	34.3625	20.1594	60.2419	25.3129	38.1018	30.604	30.9149	67.9628	16.3952	11.7407	50.1751	21.0692	37.3819	64.4655	18.0219	13.3675	41.2235	35.0076
3.5.1.77	weibull	3.66905	208.665	51.7732	-2.51254	197.26	0.142775	214.222	237.414	181.435	267.323	130.783	190.509	107.114	242.167	224.8	76.5109	252.424	170.595	82.1698	195.217	231.001	87.1059	267.349	180.353	224.049
3.5.1.81	lognormal	6.37632	0.790197	1087.24	0.778384	920.548	0.56777	859.6	927.789	721.707	869.742	198.285	692.182	95.6374	788.331	1244.24	267.788	909.902	1143.99	122.201	988.545	1122.77	213.259	715.159	989.364	1120.24
3.5.1.82	weibull	1.9053	128.411	310.639	2.60476	263.014	2.05695	135.584	137.45	149.18	139.309	29.5318	101.605	22.953	123.66	135.926	57.3832	140.888	130.455	14.7484	145.374	263.234	42.0511	66.8373	164.894	175.038
3.5.1.83	weibull	1.41116	83.8543	103.547	0.643059	131.507	1.02991	105.755	112.459	108.861	64.007	8.43764	63.5029	11.4765	103.05	125.47	13.6627	52.833	140.49	6.32075	91.3781	155.792	9.01096	66.8373	92.7529	133.029
3.5.1.87	normal	784.387	132.109	1087.24	2.29243	1183.56	3.02155	794.52	727.861	899.11	933.749	675.011	904.917	795.703	865.618	773.731	661.273	933.383	993.467	516.195	793.328	687.632	534.65	655.006	876	882.192
3.5.1.88	normal	1185.28	103.283	1579.08	3.81285	1315.07	1.25662	1355.84	1249.55	1100.7	1046.7	1202.36	1149.4	1346.57	1112.94	1181.51	1150.4	1238.64	1154.03	1253.62	1113.15	1020.7	1309.59	1316.7	999.67	1218.27
3.5.1.9	lognormal	3.1225	0.484796	25.8866	0.270681	21.9178	-0.0726111	10.8467	21.8671	28.2232	22.5907	8.43764	19.0509	26.7785	20.61	26.1396	16.3952	11.7407	30.1051	21.0692	20.7677	69.8377	24.0292	20.0512	46.3765	42.0092
3.5.1.93	normal	221.788	57.1844	103.546	-2.06772	306.849	1.48749	154.565	178.06	201.594	274.854	181.409	349.266	198.926	247.319	177.749	251.393	252.424	200.7	195.943	257.52	171.908	252.307	320.819	242.188	105.023
3.5.1.98	gamma	2.35746	0.13569	25.8866	0.867249	0	NA	16.27	28.1148	12.0957	18.8256	37.9694	9.52544	26.7785	46.3724	20.9116	2.73253	5.87034	15.0525	10.5346	20.7677	10.7443	3.00365	20.0512	10.3059	14.0031
3.5.2.12	weibull	1.96481	57.8409	103.547	1.7137	131.507	2.47878	32.5401	68.7251	32.2551	82.8326	29.5318	38.1018	45.906	56.6774	88.8745	19.1277	11.7407	90.3152	6.32075	66.4568	80.5819	24.0292	60.1536	51.5294	91.0198
3.5.2.14	lognormal	6.66694	0.661289	336.526	-1.28274	679.452	-0.220253	1380.24	1477.59	1411.16	1483.46	282.661	955.719	267.785	1236.6	1092.63	429.007	1027.31	973.397	179.088	1204.53	1095.91	267.325	1035.98	1046.05	840.183
3.5.2.2	lognormal	6.84946	0.500627	1294.33	0.631778	1446.57	0.85391	1344.99	1405.74	1233.76	1434.51	497.821	1158.93	443.758	1339.65	1306.98	565.634	1326.7	1264.41	309.717	1175.45	1455.85	351.427	1109.5	984.211	1141.25
3.5.2.3	normal	3523.93	201.245	3494.69	-0.145255	2980.82	-2.69872	3419.42	3620.56	3963.34	3516.62	3632.41	3552.99	3385.56	3776.77	3570.66	3150.61	3604.39	3261.38	3446.92	3347.76	3712.14	3661.45	3475.54	3684.35	3171.69
3.5.2.5	normal	125.217	32.5412	103.546	-0.665945	131.507	0.193286	84.0619	74.9728	112.893	90.3628	151.878	152.407	156.845	92.7448	115.014	199.475	170.24	115.403	115.88	107.992	150.42	159.194	100.256	103.059	126.027
3.5.2.6	weibull	2.54224	370.421	465.959	0.967583	701.37	2.49517	303.707	296.767	189.499	316.27	147.659	314.34	195.1	504.944	491.424	256.858	334.609	592.066	71.6352	461.044	413.654	126.153	427.759	283.412	490.107
3.5.2.7	normal	460.426	120.667	465.959	0.0458508	745.206	2.36003	504.371	443.589	302.391	530.881	324.849	625.504	225.704	494.639	512.335	527.379	481.368	577.014	252.83	402.894	574.818	333.405	487.912	474.07	672.147
3.5.2.9	lognormal	8.59171	0.620659	4115.97	-0.433532	6246.58	0.238589	8978.35	8921.77	8765.32	8625.88	2269.73	6553.5	2027.51	8790.14	8328.06	2625.96	7179.42	6858.94	1413.74	7949.89	8219.35	1745.12	7131.54	6116.54	6462.41
3.5.3.1	normal	268.44	83.2571	103.546	-1.98054	153.425	-1.38145	287.437	181.184	326.583	184.491	299.536	314.34	206.577	252.472	203.889	450.868	346.35	185.648	117.987	373.819	204.141	339.413	274.033	355.553	196.043
3.5.3.11	normal	1135.5	193.51	1216.67	0.419471	1665.75	2.74019	1079.25	1080.86	1209.57	1321.56	1539.87	1295.46	898.992	1035.65	941.024	1593.07	1121.23	918.205	1021.86	1055	891.773	1150.4	1243.17	1190.33	987.215
3.5.3.12	normal	122.588	37.0842	155.32	0.882634	197.26	2.01359	122.025	149.946	96.7652	203.316	42.1882	142.882	91.8119	164.88	141.154	87.441	117.407	95.3327	84.2767	132.914	145.047	126.153	100.256	180.353	105.023
3.5.3.13	weibull	1.98726	117.43	362.413	3.76388	372.603	3.89479	94.9086	96.8399	60.4783	86.5977	143.44	104.78	84.1609	61.8299	172.521	16.3952	70.444	180.63	69.5283	66.4568	247.118	75.0913	73.5211	77.2941	189.041
3.5.3.18	weibull	1.64575	34.8079	0	NA	153.425	4.25918	16.27	18.7432	4.03188	71.5372	4.21882	50.8024	26.7785	25.7624	41.8233	24.5928	76.3144	25.0876	12.6415	24.9213	21.4885	36.0438	20.0512	41.2235	49.0107
3.5.3.19	weibull	4.61071	121.778	103.547	-0.313015	43.8356	-2.36746	119.314	140.574	100.797	90.3628	130.783	60.3278	141.543	97.8973	125.47	133.894	146.758	100.35	82.1698	120.453	128.931	96.1169	147.042	123.671	28.0061
3.5.3.23	lognormal	3.63452	0.775521	103.547	1.29655	372.603	2.94769	29.8284	9.3716	24.1913	26.3558	12.6565	47.6272	22.953	25.7624	41.8233	10.9301	70.444	125.438	29.4968	95.5316	123.559	60.073	46.7861	30.9176	126.027
3.5.3.3	lognormal	5.59668	0.574127	388.299	0.635907	504.11	1.09054	233.204	249.909	294.328	278.619	405.007	438.17	447.583	365.827	146.382	628.482	463.757	165.578	58.9937	348.898	145.047	288.351	421.075	381.318	112.024
3.5.3.4	normal	241.097	63.6403	129.433	-1.75461	263.014	0.344381	108.467	234.29	193.53	161.9	307.974	231.786	130.067	267.929	235.256	382.554	299.387	265.928	174.874	265.827	241.746	288.351	260.666	278.259	252.055
3.5.3.8	weibull	1.75332	26.2137	77.6599	3.03225	0	NA	8.13502	21.8671	4.03188	26.3558	25.3129	9.52544	3.8255	30.9149	41.8233	10.9301	41.0924	55.1926	10.5346	24.9213	32.2328	15.0183	33.4187	20.6118	28.0061
3.5.4.1	normal	345.735	98.8676	569.506	2.26334	745.206	4.04046	368.788	331.13	302.391	308.74	489.383	295.289	279.261	283.387	418.233	166.684	299.387	401.401	640.503	265.827	327.7	345.42	260.666	427.694	357.078
3.5.4.10	normal	2945.17	259.549	1630.86	-5.06383	1863.01	-4.16937	2934.03	2970.8	3088.42	2910.44	3379.28	2787.78	3068.05	2509.26	2624.41	2921.08	3146.5	2694.4	3381.6	2990.55	2884.83	3427.17	2907.42	2818.66	2513.55
3.5.4.12	lognormal	4.49033	0.342226	77.6599	-0.403218	109.589	0.603132	67.7918	56.2296	104.829	112.954	160.315	98.4296	202.751	72.1348	99.3303	114.766	64.5737	75.2627	86.3836	66.4568	69.8377	102.124	66.8373	56.6823	126.027
3.5.4.13	normal	1212.63	195.087	1242.56	0.153391	1227.4	0.0756804	1258.22	1115.22	1346.65	1088.12	1189.71	1092.25	1468.99	1071.72	998.531	1423.65	1156.46	988.45	1738.21	1324.98	956.239	1255.53	1276.59	1324.31	966.211
3.5.4.16	normal	1919.75	187.83	1837.95	-0.435479	1863.01	-0.30204	1938.85	1577.55	1939.34	1931.5	1835.19	2082.9	2115.5	1731.24	1845.45	2347.24	1972.43	1645.74	2146.95	1781.87	1713.71	2117.57	1898.18	2040.56	1813.4
3.5.4.19	normal	791.601	124.003	1061.35	2.17535	942.466	1.21662	818.925	690.375	903.142	651.365	767.826	819.188	795.703	891.38	758.047	1093.01	645.737	617.154	914.402	834.863	709.121	865.052	768.629	922.376	574.125
3.5.4.2	lognormal	6.21342	0.545189	1423.76	1.92161	1073.97	1.40447	726.728	587.287	717.675	455.579	379.694	946.194	160.671	613.146	444.372	1694.17	633.996	536.874	174.874	577.343	440.514	216.263	648.322	571.976	413.09
3.5.4.25	normal	2210.35	183.627	776.599	-7.80798	898.63	-7.14342	2486.6	2089.87	2120.77	1957.86	2311.91	1933.66	2283.82	2210.42	2017.97	2022.07	2107.45	2062.2	2602.04	2421.52	2320.76	2156.62	2345.99	2416.73	2128.46
3.5.4.26	lognormal	6.51929	0.138572	828.372	1.44455	1095.89	3.46415	683.342	765.348	556.4	662.661	759.388	692.182	711.542	638.908	768.503	554.704	745.533	612.136	990.251	531.654	714.493	639.778	675.057	623.506	686.15
3.5.4.27	normal	132.499	30.5978	0	-4.33033	21.9178	-3.61401	103.044	131.202	133.052	67.7721	122.346	165.108	168.322	180.337	151.609	95.6386	105.666	155.543	113.774	137.067	139.675	153.186	93.5723	118.518	182.04
3.5.4.3	normal	232.999	58.5912	414.186	3.0924	416.438	3.13084	260.321	321.758	161.275	252.263	206.722	257.187	137.718	242.167	188.205	289.648	264.165	275.963	160.126	261.674	236.374	111.135	320.819	283.412	196.043
3.5.4.4	lognormal	6.88356	0.531483	1035.46	0.111094	2191.78	1.52198	1176.87	1152.71	1193.44	929.984	552.666	1085.9	394.026	1149	956.708	1874.52	1743.49	1189.15	280.22	1129.77	1192.61	348.424	1731.09	1597.41	1141.25
3.5.4.5	lognormal	5.0065	0.324734	362.413	2.72926	175.342	0.493456	149.142	134.326	185.467	165.665	168.753	158.757	344.295	154.575	151.609	81.9759	140.888	215.753	86.3836	95.5316	161.164	177.215	100.256	149.435	175.038
3.5.4.9	normal	1800.61	228.667	1087.24	-3.11969	745.206	-4.61546	2001.21	1718.13	1858.7	1686.77	2029.25	1755.86	1790.33	1757	1359.26	2082.19	1608.47	1419.96	1873.05	1802.64	1525.68	2276.77	1664.25	2076.63	1925.42
3.5.5.1	lognormal	5.07058	0.382464	414.186	2.49889	263.014	1.31156	111.179	128.079	116.925	128.014	291.099	200.034	218.053	164.88	177.749	71.0458	123.277	155.543	387.673	120.453	139.675	153.186	126.991	257.647	196.043
3.5.5.7	weibull	1.46168	35.0204	51.7732	0.953386	21.9178	-0.263847	32.5401	6.24774	20.1594	18.8256	4.21882	25.4012	30.604	66.9823	47.0512	5.46506	17.611	30.1051	86.3836	37.3819	48.3491	9.01096	13.3675	46.3765	56.0122
3.5.99.3	normal	226.45	69.1555	491.846	3.83767	526.027	4.33194	206.087	253.033	249.977	218.377	312.193	339.741	413.154	226.709	162.065	188.545	170.24	180.63	223.333	145.374	166.536	261.318	133.675	185.506	266.058
3.5.99.4	weibull	1.5024	42.3859	0	NA	65.7534	1.06015	67.7918	37.4864	36.287	56.4768	12.6565	25.4012	3.8255	66.9823	83.6466	10.9301	82.1847	40.1401	16.8553	24.9213	69.8377	18.0219	20.0512	46.3765	7.00153
3.5.99.5	weibull	2.85135	93.9808	0	NA	65.7534	-0.515416	81.3502	53.1057	68.542	75.3023	75.9388	117.48	72.6844	87.5923	67.9628	90.1735	105.666	80.2802	23.1761	107.992	59.0934	42.0511	93.5723	164.894	126.027
3.5.99.6	weibull	2.92081	287.612	103.547	-1.65131	197.26	-0.57454	197.952	124.955	141.116	165.665	253.129	238.136	405.503	200.947	407.777	103.836	228.943	401.401	276.006	253.366	392.165	303.369	267.349	144.282	343.075
3.5.99.7	weibull	4.09034	363.149	362.413	0.329383	701.37	4.94211	385.058	415.474	330.614	414.163	210.941	419.119	160.671	293.692	397.321	423.542	422.664	351.226	143.27	290.748	338.444	171.208	441.126	206.118	406.089
3.6.1.1	normal	6264.9	1098.91	7895.42	1.48376	4734.25	-1.39288	5919.58	6141.52	6245.39	6551.3	8180.3	7182.18	8129.18	5997.5	4501.23	7028.07	5723.58	4515.76	6990.75	6026.8	4614.66	7629.28	6530.01	6399.95	4726.03
3.6.1.11	normal	288.681	83.5769	414.186	1.50167	569.863	3.36435	187.105	243.662	213.69	293.679	396.569	184.159	302.214	293.692	407.777	150.289	223.073	371.296	353.962	278.288	370.677	228.278	287.4	237.035	462.101
3.6.1.13	weibull	2.95683	147.178	129.433	-0.0115937	460.274	7.23884	184.394	115.583	145.148	222.142	84.3764	92.0793	53.5569	180.337	135.926	90.1735	152.629	200.7	115.88	166.142	107.443	84.1023	46.7861	190.659	119.026
3.6.1.15	lognormal	4.93119	0.28165	491.846	4.49839	109.589	-0.832444	124.737	103.088	169.339	101.658	261.567	104.78	99.4629	123.66	151.609	147.557	205.462	155.543	229.654	128.76	96.6983	126.153	133.675	170.047	112.024
3.6.1.17	weibull	3.514	148.148	25.8866	-2.85175	87.6712	-1.05211	130.16	87.4683	145.148	124.249	63.2823	98.4296	72.6844	123.66	209.116	169.417	129.147	180.63	143.27	182.756	182.652	45.0548	153.726	118.518	168.037
3.6.1.19	normal	230.971	52.9067	388.299	2.97369	284.932	1.01991	211.511	196.804	165.307	304.974	181.409	174.633	252.483	211.252	287.535	207.672	211.332	316.103	179.088	278.288	295.467	147.179	267.349	304.023	196.043
3.6.1.22	weibull	2.38418	38.7155	51.7732	1.10124	153.425	6.89698	35.2518	31.2387	32.2551	41.4163	12.6565	41.2769	7.65099	51.5249	67.9628	16.3952	52.833	40.1401	25.283	58.1497	37.6049	21.0256	26.7349	30.9176	21.0046
3.6.1.23	normal	657.543	100.602	1009.58	3.4993	723.288	0.653517	558.605	559.172	624.942	515.821	772.044	654.08	719.193	602.841	564.614	808.829	633.996	687.399	817.484	614.725	601.678	853.037	701.792	705.953	497.108
3.6.1.27	normal	657.713	77.7832	776.599	1.52843	854.794	2.53373	694.188	609.154	512.049	700.312	620.167	708.058	680.938	674.976	752.819	573.832	575.293	717.504	507.767	602.265	789.703	735.895	695.108	618.353	728.159
3.6.1.3	lognormal	5.31331	0.567346	362.413	1.02138	43.8356	-2.70181	116.602	178.06	129.02	165.665	999.861	180.983	508.791	123.66	125.47	172.149	111.536	185.648	537.264	161.988	182.652	312.38	153.726	206.118	196.043
3.6.1.31	normal	269.424	73.647	491.846	3.02011	438.356	2.29381	287.437	287.396	302.391	259.793	185.628	292.114	195.1	360.674	297.991	461.798	152.629	265.928	195.943	332.284	327.7	147.179	260.666	247.341	259.056
3.6.1.40	weibull	1.58769	45.0271	51.7732	0.562059	109.589	2.13233	27.1167	28.1148	36.287	41.4163	37.9694	38.1018	72.6844	46.3724	78.4187	5.46506	64.5737	95.3327	14.7484	29.0748	42.977	15.0183	6.68373	10.3059	77.0168
3.6.1.41	normal	211.585	51.3288	310.639	1.9298	460.274	4.84502	192.529	262.405	129.02	218.377	130.783	234.961	130.067	195.795	209.116	207.672	205.462	306.068	162.233	240.906	279.351	168.205	253.982	206.118	287.063
3.6.1.7	weibull	1.90175	41.6634	232.98	6.86142	175.342	5.06032	29.8284	28.1148	8.06377	45.1814	8.43764	38.1018	19.1275	41.2199	57.507	40.988	46.9627	65.2276	6.32075	53.9961	69.8377	6.0073	40.1024	46.3765	56.0122
3.6.3.14	normal	10286.1	1303.44	15428.4	3.9452	10695.9	0.314414	10054.9	10399.4	10716.7	10380.4	12589	11519.4	11392.3	9825.79	9185.44	8842.47	9052.06	8253.81	13018.6	9374.56	9062.78	12281.9	9865.19	10259.5	9361.04
3.6.3.15	normal	944.198	119.293	880.145	-0.53694	920.548	-0.198254	821.637	1118.34	1032.16	903.628	856.421	876.341	1224.16	1082.02	815.554	814.294	1039.05	722.522	1007.11	942.855	913.262	988.202	962.457	860.541	959.209
3.6.3.16	weibull	1.96994	91.8266	181.206	2.01352	21.9178	-1.57399	86.7735	74.9728	112.893	94.1279	143.44	41.2769	72.6844	113.355	141.154	10.9301	23.4813	90.3152	40.0314	62.3032	118.187	24.0292	53.4699	77.2941	168.037
3.6.3.17	lognormal	6.56464	0.346487	1553.2	2.26105	1008.22	1.01388	498.948	531.057	503.986	628.775	1375.34	790.612	1361.88	664.671	737.135	546.506	622.256	561.961	1108.24	535.808	633.911	1384.68	467.861	772.941	672.147
3.6.3.19	lognormal	4.03797	0.464528	103.547	1.29605	131.507	1.81064	48.8101	46.858	40.3188	64.007	80.1576	25.4012	95.6374	51.5249	47.0512	103.836	23.4813	40.1401	134.843	70.6103	42.977	123.15	66.8373	46.3765	49.0107
3.6.3.20	lognormal	4.45133	0.322382	51.7732	-1.56479	175.342	2.21914	73.2152	106.211	88.7015	60.2419	97.0329	104.78	137.718	92.7448	57.507	46.453	93.9254	70.2452	109.56	83.071	96.6983	189.23	73.5211	82.447	56.0122
3.6.3.21	normal	75.2505	21.9064	0	NA	109.589	1.56751	86.7735	81.2206	96.7652	116.719	80.1576	73.0284	68.8589	108.202	73.1908	43.7205	58.7034	105.368	46.3522	70.6103	96.6983	48.0584	46.7861	51.5294	77.0168
3.6.3.22	gamma	8.49644	0.117204	129.433	1.97859	153.425	2.60282	48.8101	74.9728	124.988	109.188	33.7506	66.6781	45.906	66.9823	62.7349	38.2554	88.055	85.2977	54.7799	87.2245	64.4655	90.1096	113.623	51.5294	70.0153
3.6.3.23	normal	135.526	37.7542	103.546	-0.847048	65.7534	-1.84808	116.602	131.202	153.212	165.665	194.066	149.232	80.3354	159.727	172.521	46.453	170.24	130.455	155.912	149.528	118.187	69.084	100.256	144.282	168.037
3.6.3.24	normal	135.684	36.0204	103.546	-0.892207	109.589	-0.724453	162.7	190.556	88.7015	150.605	172.972	142.882	133.892	108.202	130.698	57.3832	117.407	165.578	130.629	116.299	166.536	114.139	100.256	118.518	210.046
3.6.3.25	normal	1212.72	176.855	724.825	-2.75873	1117.81	-0.53666	1090.09	1221.43	1197.47	1291.44	1227.68	1108.13	1644.96	1221.14	1442.9	808.829	1044.92	1194.17	1281.01	1138.07	1069.05	1513.84	1122.87	1226.4	1197.26
3.6.3.27	lognormal	6.68913	0.234698	1061.35	1.18523	613.699	-1.14881	721.305	740.357	939.429	741.728	869.077	746.16	1457.51	644.061	768.503	469.995	710.311	822.872	1295.75	780.867	757.47	961.169	768.629	726.564	798.174
3.6.3.28	normal	113.749	36.6083	51.7732	-1.69294	21.9178	-2.50848	67.7918	106.211	129.02	128.014	177.191	133.356	156.845	72.1348	109.786	62.8482	117.407	80.2802	113.774	53.9961	155.792	165.201	100.256	77.2941	154.034
3.6.3.29	lognormal	6.17228	0.155532	207.093	-5.3951	438.356	-0.573807	477.254	468.58	528.177	440.519	577.979	520.724	803.354	391.589	517.563	398.95	428.535	436.523	478.27	423.662	462.003	516.628	454.494	448.306	455.099
3.6.3.3	lognormal	3.37646	0.97476	25.8866	-0.125913	197.26	1.95747	13.5584	18.7432	4.03188	60.2419	8.43764	15.8757	22.953	41.2199	109.786	24.5928	58.7034	60.2101	8.42767	37.3819	161.164	9.01096	60.1536	36.0706	98.0214
3.6.3.30	normal	314.266	79.0098	232.98	-1.02882	263.014	-0.648688	284.726	299.891	237.881	297.444	426.101	260.362	344.295	226.709	250.94	150.289	299.387	341.191	541.478	328.13	338.444	339.413	320.819	319.482	364.079
3.6.3.31	normal	131.954	29.6745	129.433	-0.084949	175.342	1.46215	135.584	131.202	161.275	150.605	164.534	177.808	179.798	113.355	88.8745	103.836	117.407	85.2977	145.377	95.5316	118.187	117.142	180.461	128.823	112.024
3.6.3.32	lognormal	5.94	0.47131	388.299	0.046208	701.37	1.30071	309.131	287.396	366.901	342.626	860.64	495.323	512.616	334.912	230.028	751.446	358.09	195.683	905.975	274.134	171.908	711.866	394.34	355.553	245.053
3.6.3.36	lognormal	4.85415	0.407804	181.206	0.847193	43.8356	-2.63288	138.295	90.5922	84.6696	135.544	244.692	177.808	126.241	77.2873	109.786	150.289	105.666	90.3152	343.428	128.76	85.954	246.3	73.5211	128.823	133.029
3.6.3.4	weibull	2.54767	563.37	698.939	0.927206	1293.15	3.4837	371.499	437.341	282.232	515.821	371.256	244.486	271.61	613.146	857.377	224.068	510.719	847.959	499.339	548.268	859.54	168.205	507.964	525.6	770.168
3.6.3.41	lognormal	5.21781	0.298825	181.206	-0.0608107	153.425	-0.617747	187.105	156.193	177.403	165.665	181.409	142.882	378.724	195.795	277.079	90.1735	205.462	250.876	198.05	170.295	263.234	186.226	147.042	149.435	147.032
3.6.3.44	weibull	2.81177	108.259	77.6599	-0.453906	65.7534	-0.778416	97.6202	43.7341	88.7015	52.7116	147.659	41.2769	137.718	87.5923	99.3303	95.6386	82.1847	160.56	90.5975	83.071	134.303	138.168	40.1024	56.6823	147.032
3.6.3.6	lognormal	3.0794	0.77081	77.6599	1.65143	0	NA	67.7918	12.4955	32.2551	15.0605	109.689	6.35029	22.953	15.4575	10.4558	10.9301	41.0924	25.0876	31.6038	4.15355	37.6049	15.0183	26.7349	30.9176	35.0076
3.6.3.8	normal	670.398	93.7355	517.732	-1.62868	547.945	-1.30636	677.918	743.48	580.591	764.319	666.574	711.233	524.093	757.416	831.238	560.169	716.181	722.522	600.472	805.788	687.632	474.577	594.852	618.353	700.153
3.6.4.10	lognormal	3.53043	0.733818	103.547	1.51207	0	NA	29.8284	49.9819	12.0957	105.423	25.3129	22.226	149.194	41.2199	57.507	49.1856	17.611	5.01751	42.1384	29.0748	42.977	36.0438	33.4187	61.8353	21.0046
3.6.4.13	lognormal	3.33505	0.779037	155.32	2.19558	0	NA	29.8284	12.4955	12.0957	22.5907	236.254	25.4012	103.288	15.4575	41.8233	10.9301	11.7407	25.0876	67.4214	16.6142	16.1164	33.0402	46.7861	25.7647	35.0076
3.6.4.3	normal	1414.08	266.326	1501.42	0.327966	1139.73	-1.03014	1469.73	1627.54	1778.06	1656.65	1231.9	1527.25	1951	1607.58	1557.92	874.41	1455.84	1364.76	939.685	1495.28	1375.26	1066.3	1169.65	1360.38	1358.3
3.6.4.6	lognormal	7.08084	0.317935	1993.27	1.62514	2060.27	1.72913	1372.11	1380.75	1326.49	1276.37	1480.81	1959.07	742.146	1726.08	935.796	2369.1	1232.77	837.924	707.924	1291.75	988.471	801.975	1276.59	1174.87	903.197
3.6.4.9	lognormal	3.56183	1.43191	77.6599	0.552062	0	NA	5.42335	6.24774	4.03188	18.8256	438.757	22.226	160.671	20.61	57.507	43.7205	29.3517	15.0525	518.302	33.2284	10.7443	255.31	6.68373	92.7529	91.0198
3.6.5.3	lognormal	8.13838	0.142895	4348.95	1.67472	3791.78	0.71528	3373.32	3326.92	3213.41	3350.95	3687.25	3562.52	3389.39	3477.93	2922.4	3915.72	3140.63	2844.93	5393.71	3331.15	2863.34	4193.1	3315.13	3333.95	3129.68
3.7.1.2	lognormal	5.57935	0.347932	181.206	-1.09134	328.767	0.62081	197.952	337.378	185.467	346.391	206.722	282.588	206.577	206.1	413.005	155.754	293.517	461.611	160.126	245.059	381.421	189.23	367.605	237.035	476.104
3.7.1.3	normal	333.25	75.5944	465.959	1.75554	438.356	1.3904	341.671	253.033	302.391	463.109	223.598	406.419	298.389	334.912	345.042	314.241	399.183	366.278	158.019	411.201	306.211	240.292	441.126	355.553	371.081
3.7.1.5	normal	54.1867	16.8936	77.6599	1.38947	109.589	3.27949	54.2335	59.3535	36.287	67.7721	42.1882	44.4521	49.7315	56.6774	94.1024	21.8603	64.5737	55.1926	27.3899	41.5355	69.8377	42.0511	60.1536	72.1411	70.0153
3.8.1.1	weibull	1.27899	47.5994	25.8866	-0.337178	0	NA	65.0802	34.3625	56.4464	33.8861	8.43764	50.8024	15.302	66.9823	78.4187	2.73253	17.611	65.2276	4.21384	53.9961	75.2098	6.0073	26.7349	46.3765	133.029
3.8.1.2	normal	292.594	61.9651	284.753	-0.126544	306.849	0.230052	314.554	268.653	391.093	225.907	303.755	257.187	233.355	257.624	334.586	450.868	293.517	230.806	250.723	253.366	322.328	354.431	287.4	340.094	189.041
3.8.1.3	normal	57.0259	16.2175	25.8866	-1.92011	65.7534	0.538154	62.3685	68.7251	88.7015	41.4163	42.1882	53.9775	45.906	77.2873	47.0512	27.3253	52.833	55.1926	46.3522	66.4568	42.977	60.073	80.2048	82.447	42.0092
3.8.1.5	lognormal	6.33657	0.265002	1035.46	2.28689	986.301	2.10333	572.163	637.269	556.4	722.902	552.666	708.058	569.999	520.401	559.386	204.94	645.737	622.171	505.66	556.575	650.027	645.785	721.843	608.047	476.104
4.1.1.11	normal	227.847	54.2271	155.32	-1.33748	306.849	1.45687	176.259	165.565	233.849	161.9	160.315	174.633	340.469	216.404	193.433	325.171	199.591	235.823	189.623	257.52	225.629	300.365	300.768	226.729	245.053
4.1.1.15	gamma	2.44698	0.0865313	207.093	4.77305	0	NA	18.9817	31.2387	16.1275	30.1209	37.9694	47.6272	76.5099	20.61	15.6837	8.19759	17.611	45.1576	52.6729	12.4606	10.7443	42.0511	13.3675	5.15294	35.0076
4.1.1.17	weibull	2.72216	575.893	207.093	-1.55549	416.438	-0.415637	417.598	399.855	661.229	297.444	759.388	482.622	650.334	427.656	172.521	918.131	540.071	321.121	712.138	452.737	241.746	850.034	548.066	535.906	259.056
4.1.1.18	weibull	1.58832	103.425	181.206	1.35672	328.767	2.89779	35.2518	59.3535	20.1594	56.4768	168.753	31.7515	141.543	82.4398	78.4187	10.9301	82.1847	140.49	252.83	87.2245	123.559	102.124	33.4187	82.447	168.037
4.1.1.19	lognormal	6.33609	0.405782	1656.74	2.65296	1008.22	1.42898	564.028	659.136	487.858	557.237	464.07	806.487	531.744	623.451	575.07	1112.14	587.034	707.469	231.761	984.391	569.445	186.226	628.271	541.059	700.153
4.1.1.20	lognormal	6.9192	0.130501	1475.54	2.89327	854.794	-1.28995	1035.86	984.018	1068.45	832.091	890.171	860.465	1166.78	881.075	1035.13	838.887	1033.18	1028.59	1439.02	1063.31	983.099	1213.48	1049.35	984.211	1001.22
4.1.1.21	normal	1776.36	199.318	1553.2	-1.11966	1293.15	-2.42434	1654.12	1624.41	1673.23	1502.28	1911.13	1822.53	2077.24	1581.81	1693.84	2041.2	1637.82	1690.9	1892.01	1794.33	1407.5	2048.49	2092.01	1638.63	1967.43
4.1.1.23	normal	1030.73	86.368	1449.65	4.85043	1095.89	0.754474	1057.55	984.018	983.78	1106.94	995.642	936.669	1029.06	860.465	1150.14	937.258	1056.66	1073.75	1070.31	980.237	1090.54	1195.45	995.876	917.223	1162.25
4.1.1.28	weibull	2.43548	271.07	465.959	1.98216	438.356	1.75307	298.284	293.644	249.977	342.626	122.346	336.566	68.8589	417.352	240.484	98.3711	393.313	245.858	63.2075	253.366	311.583	63.0767	280.717	283.412	196.043
4.1.1.3	lognormal	6.5069	0.306545	465.959	-1.18352	547.945	-0.654798	938.239	852.816	891.046	771.849	345.943	708.058	409.328	700.738	784.187	396.217	886.421	807.819	444.56	843.17	891.773	528.643	594.852	664.729	819.179
4.1.1.31	lognormal	6.9453	0.420123	1242.56	0.427565	1205.48	0.355457	729.44	759.1	669.293	689.016	1687.53	958.895	2000.73	808.941	1040.35	1429.11	769.014	943.292	2865.41	639.646	956.239	1997.43	741.894	942.988	1155.25
4.1.1.32	lognormal	6.25829	0.533545	1216.67	1.58483	547.945	0.0897419	718.593	730.985	508.017	941.279	337.506	685.832	172.147	767.721	799.87	265.056	698.57	762.662	198.05	681.182	714.493	186.226	675.057	675.035	616.134
4.1.1.33	lognormal	3.93779	0.408969	103.547	1.71706	43.8356	-0.384741	46.0984	43.7341	32.2551	71.5372	63.2823	47.6272	130.067	46.3724	67.9628	38.2554	35.222	50.1751	63.2075	41.5355	48.3491	99.1205	40.1024	20.6118	77.0168
4.1.1.35	gamma	6.09776	0.156338	0	NA	21.9178	-1.15759	21.6934	43.7341	16.1275	37.6512	80.1576	25.4012	45.906	46.3724	20.9116	54.6506	52.833	45.1576	29.4968	41.5355	42.977	21.0256	20.0512	46.3765	49.0107
4.1.1.36	normal	1226.48	108.532	1449.65	2.0563	1117.81	-1.00126	1309.74	1227.68	1201.5	1238.72	1067.36	1339.91	1243.29	1200.53	1212.88	1388.13	1232.77	1159.05	1350.53	1071.62	1343.03	1399.7	1029.29	1216.09	1071.23
4.1.1.37	lognormal	7.33309	0.153203	1423.76	-0.470185	1271.23	-1.20984	1326.01	1333.89	1310.36	1483.46	1396.43	1343.09	2100.2	1349.95	1584.06	1481.03	1526.29	1615.64	1908.87	1511.89	1584.78	2135.6	1196.39	1525.27	1715.37
4.1.1.39	weibull	2.20847	254.362	362.413	1.21376	569.863	2.78989	105.755	131.202	64.5101	150.605	400.788	158.757	267.785	175.185	313.675	81.9759	193.721	235.823	490.912	220.138	209.513	351.427	140.358	278.259	280.061
4.1.1.44	weibull	2.88331	119.866	155.32	1.16934	372.603	6.84834	92.1969	131.202	96.7652	120.484	59.0635	82.5538	53.5569	175.185	115.014	38.2554	176.11	150.525	31.6038	112.146	139.675	75.0913	113.623	144.282	119.026
4.1.1.45	lognormal	5.50849	0.500677	232.98	-0.114915	438.356	1.14754	268.456	315.511	217.722	432.988	189.847	304.814	99.4629	298.844	287.535	226.8	293.517	401.401	73.7421	386.28	316.956	87.1059	394.34	288.565	301.066
4.1.1.48	normal	1081.56	177.152	983.691	-0.552484	1052.05	-0.166581	1041.28	1118.34	1165.21	862.212	615.948	946.194	948.723	1277.82	1270.38	1194.12	1185.81	1018.55	819.591	1275.14	1310.8	1012.23	1183.02	1149.11	1155.25
4.1.1.49	normal	2145.18	297.607	2019.16	-0.423468	2038.36	-0.358953	2269.67	2024.27	1923.21	2146.12	1995.5	2641.72	1828.59	2261.94	2174.81	2891.02	2265.95	1866.51	1565.44	2139.08	2444.32	1868.27	2239.05	1937.51	2275.5
4.1.1.50	lognormal	5.97332	0.56577	310.639	-0.414817	263.014	-0.708977	395.904	340.502	479.794	252.263	784.701	469.922	983.153	262.777	177.749	609.355	422.664	301.051	889.119	394.587	145.047	841.023	407.708	391.623	133.029
4.1.1.55	lognormal	4.42448	1.09836	25.8866	-1.06592	43.8356	-0.586362	75.9268	156.193	137.084	146.84	12.6565	69.8532	76.5099	133.965	313.675	19.1277	111.536	255.893	6.32075	182.756	338.444	15.0183	80.2048	97.9058	189.041
4.1.1.65	normal	886.357	142.285	465.959	-2.95461	1008.22	0.856468	829.772	762.224	814.441	681.486	822.67	889.041	1124.7	726.501	941.024	1032.9	874.68	1138.98	880.692	726.871	838.052	988.202	802.048	783.247	1183.26
4.1.1.68	normal	375.439	58.6547	51.7732	-5.51815	43.8356	-5.65348	385.058	431.094	411.252	429.223	274.223	409.594	313.691	365.827	386.865	213.137	410.924	386.348	345.534	427.815	462.003	327.398	394.34	401.929	357.078
4.1.1.7	weibull	1.92767	203.214	129.433	-0.405969	219.178	0.483282	371.499	274.9	346.742	286.149	54.8447	133.356	45.906	262.777	125.47	106.569	176.11	140.49	33.7107	257.52	155.792	66.0804	193.828	216.423	175.038
4.1.1.70	weibull	2.45867	219.857	25.8866	-2.56335	131.507	-0.686453	298.284	271.776	294.328	274.854	92.8141	139.706	49.7315	267.929	230.028	120.231	311.128	205.718	56.8868	240.906	247.118	51.0621	207.196	128.823	210.046
4.1.1.71	normal	141.973	40.7905	51.7732	-2.2113	109.589	-0.793919	78.6385	93.716	124.988	154.37	189.847	107.955	153.02	164.88	130.698	161.219	123.277	95.3327	233.868	112.146	128.931	141.172	187.145	211.271	105.023
4.1.1.73	weibull	3.34464	168.491	51.7732	-2.072	175.342	0.470527	187.105	221.795	185.467	169.43	92.8141	82.5538	149.194	175.185	193.433	27.3253	152.629	155.543	181.195	124.606	247.118	93.1132	113.623	154.588	175.038
4.1.1.77	weibull	1.9373	138.906	25.8866	-1.77616	219.178	1.34717	157.277	234.29	104.829	180.726	42.1882	88.9041	76.5099	133.965	261.396	38.2554	76.3144	200.7	35.8176	145.374	188.024	30.0365	140.358	103.059	91.0198
4.1.1.79	weibull	3.05856	304.326	103.547	-1.79528	219.178	-0.504893	300.996	328.006	286.264	278.619	113.908	225.435	91.8119	381.284	365.954	390.752	287.646	411.436	56.8868	332.284	311.583	102.124	300.768	314.329	287.063
4.1.1.8	weibull	2.03268	163.875	232.98	1.12906	153.425	0.209541	181.682	171.813	205.626	180.726	37.9694	177.808	84.1609	170.032	250.94	35.5229	199.591	200.7	29.4968	137.067	257.862	15.0183	133.675	128.823	196.043
4.1.1.81	weibull	1.83081	89.6837	51.7732	-0.50635	131.507	1.11103	40.6751	31.2387	12.0957	22.5907	147.659	31.7515	107.114	56.6774	120.242	144.824	41.0924	160.56	109.56	87.2245	80.5819	75.0913	33.4187	97.9058	112.024
4.1.1.82	weibull	3.2393	61.1322	77.6599	1.20517	0	NA	81.3502	62.4774	24.1913	79.0675	29.5318	63.5029	53.5569	56.6774	57.507	87.441	70.444	75.2627	33.7107	37.3819	37.6049	27.0329	66.8373	51.5294	42.0092
4.1.1.9	lognormal	4.33203	0.742523	129.433	0.715307	175.342	1.12415	56.9451	59.3535	44.3507	64.007	177.191	88.9041	175.973	36.0674	151.609	19.1277	52.833	90.3152	238.082	33.2284	155.792	210.256	20.0512	72.1411	112.024
4.1.2.13	normal	2810.73	270.341	2045.04	-2.8323	2630.14	-0.668009	2608.63	2755.25	2923.12	2639.35	3155.68	2952.89	3251.67	2967.83	2561.68	3071.37	2371.62	2518.79	3221.48	2583.51	2600.11	3198.89	2880.69	2550.7	2590.56
4.1.2.14	weibull	2.44108	140.408	336.526	3.52152	416.438	4.83245	78.6385	103.088	96.7652	112.954	122.346	82.5538	130.067	149.422	182.977	13.6627	117.407	270.946	200.157	116.299	139.675	129.157	73.5211	113.365	147.032
4.1.2.17	weibull	1.80923	133.972	258.866	1.7847	65.7534	-0.702699	84.0619	59.3535	108.861	45.1814	240.473	111.13	256.308	77.2873	109.786	49.1856	58.7034	140.49	170.66	53.9961	112.815	234.285	20.0512	123.671	196.043
4.1.2.20	lognormal	5.9982	0.473597	517.732	0.530542	394.521	-0.0433359	542.335	493.571	467.699	594.888	202.503	330.215	160.671	736.806	522.791	502.786	510.719	516.804	166.446	598.111	531.841	153.186	447.81	484.376	434.095
4.1.2.21	weibull	3.29523	291.567	181.206	-0.884245	372.603	1.24773	336.247	318.634	350.774	350.156	147.659	269.888	122.416	334.912	209.116	240.463	293.517	285.998	63.2075	307.363	354.56	84.1023	340.87	355.553	196.043
4.1.2.25	lognormal	4.51562	0.355787	232.98	2.62891	153.425	1.45477	62.3685	87.4683	84.6696	52.7116	156.096	88.9041	141.543	61.8299	99.3303	106.569	88.055	125.438	117.987	87.2245	42.977	183.223	80.2048	77.2941	105.023
4.1.2.4	normal	573.605	158.682	569.506	-0.025833	460.274	-0.714201	591.145	634.145	467.699	685.251	561.103	555.651	298.389	587.384	737.135	532.844	733.792	772.697	235.975	465.197	564.073	309.376	755.262	613.2	798.174
4.1.2.40	weibull	1.37923	66.5413	25.8866	-0.712396	21.9178	-0.861775	78.6385	78.0967	80.6377	112.954	8.43764	50.8024	3.8255	149.422	36.5954	16.3952	88.055	25.0876	18.9623	128.76	59.0934	18.0219	66.8373	108.212	28.0061
4.1.2.5	normal	1211.82	246.256	1294.33	0.33504	1600	1.5763	1420.92	1305.78	1362.78	1566.29	1029.39	1181.15	723.019	1473.61	1333.12	929.061	1250.38	1319.61	743.742	1333.29	1332.29	829.008	1497.16	1308.85	1085.24
4.1.3.1	normal	1197.64	220.006	931.918	-1.20781	1336.99	0.633363	1109.07	1055.87	1036.19	1125.77	1177.05	1279.58	983.153	1169.61	826.01	1762.48	1567.38	993.467	1089.28	1316.67	1036.82	1228.49	1443.69	1427.36	1127.25
4.1.3.16	weibull	2.11495	80.4358	207.093	3.23071	263.014	4.42707	35.2518	53.1057	60.4783	64.007	88.5953	50.8024	80.3354	77.2873	78.4187	5.46506	23.4813	105.368	149.591	49.8426	85.954	102.124	46.7861	72.1411	133.029
4.1.3.24	gamma	5.64702	0.0990124	51.7732	-0.0843967	175.342	3.40298	46.0984	62.4774	44.3507	41.4163	46.407	53.9775	49.7315	20.61	62.7349	21.8603	58.7034	95.3327	86.3836	62.3032	96.6983	102.124	26.7349	56.6823	49.0107
4.1.3.27	normal	3301.03	381.819	2511	-2.06912	2323.29	-2.56075	3348.92	3198.84	4043.98	3343.42	2430.04	2933.84	2880.6	3421.25	3507.93	3328.22	3569.16	3296.5	2629.43	3530.52	3604.7	2967.61	3341.87	3771.95	3570.78
4.1.3.30	normal	232.781	52.3474	258.866	0.498305	394.521	3.08973	195.24	203.051	165.307	237.202	219.379	244.486	218.053	257.624	230.028	92.9061	258.295	316.103	170.66	274.134	257.862	258.314	220.563	288.565	315.069
4.1.3.32	weibull	2.34293	279.181	51.7732	-2.07244	43.8356	-2.22677	287.437	415.474	310.455	297.444	88.5953	200.034	103.288	355.522	261.396	112.034	270.035	250.876	63.2075	465.197	349.188	72.0877	233.931	324.635	224.049
4.1.3.34	weibull	2.49533	373.035	491.846	1.09753	657.534	2.13597	368.788	371.74	322.551	387.807	143.44	368.317	156.845	237.014	303.219	669.47	340.479	255.893	96.9182	535.808	311.583	105.128	454.494	453.459	378.082
4.1.3.36	normal	405.599	83.8436	517.732	1.33741	372.603	-0.393548	366.076	402.979	270.136	451.814	413.445	400.069	286.912	453.419	507.107	349.764	481.368	296.033	330.786	485.965	478.119	282.343	561.434	489.529	399.087
4.1.3.38	weibull	2.22947	55.9917	103.547	2.06453	153.425	3.7822	54.2335	65.6012	28.2232	79.0675	46.407	34.9266	49.7315	10.305	73.1908	68.3133	41.0924	65.2276	27.3899	45.689	91.3262	21.0256	26.7349	20.6118	91.0198
4.1.3.39	weibull	2.10237	100.868	77.6599	-0.154812	65.7534	-0.428408	105.755	106.211	64.5101	135.544	25.3129	60.3278	19.1275	149.422	52.2791	158.487	105.666	135.473	23.1761	107.992	112.815	21.0256	113.623	128.823	77.0168
4.1.3.4	lognormal	5.57398	0.390014	388.299	0.99432	613.699	2.16794	295.572	290.52	237.881	293.679	223.598	247.662	256.308	190.642	407.777	112.034	193.721	461.611	208.585	228.445	451.259	264.321	220.563	180.353	658.143
4.1.3.6	weibull	4.74525	381.331	103.547	-2.86949	547.945	2.67365	420.309	365.493	374.965	414.163	168.753	222.26	298.389	314.302	439.145	390.752	381.572	346.208	185.409	465.197	327.7	180.219	447.81	422.541	427.093
4.1.99.1	lognormal	5.04668	0.566003	1087.24	3.43588	131.507	-0.29614	105.755	93.716	92.7333	52.7116	472.508	196.859	103.288	97.8973	230.028	226.8	88.055	296.033	122.201	83.071	295.467	192.234	180.461	216.423	315.069
4.1.99.12	lognormal	3.7418	0.477458	51.7732	0.429509	0	NA	65.0802	18.7432	68.542	37.6512	37.9694	38.1018	15.302	41.2199	57.507	38.2554	46.9627	35.1226	52.6729	41.5355	128.931	63.0767	20.0512	41.2235	49.0107
4.1.99.3	lognormal	5.871	1.07712	1682.63	1.44562	767.123	0.716395	219.646	162.441	467.699	116.719	1333.15	288.938	2819.39	97.8973	313.675	81.9759	187.851	421.471	2245.97	99.6852	370.677	2469	173.777	319.482	581.127
4.2.1.1	lognormal	5.37531	0.576558	595.392	1.75857	657.534	1.93076	105.755	149.946	108.861	176.96	261.567	152.407	328.993	283.387	418.233	65.5808	258.295	592.066	179.088	157.835	435.142	225.274	207.196	139.129	595.13
4.2.1.10	normal	1050.73	101.269	776.599	-2.70696	1073.97	0.229513	954.509	1087.11	991.843	956.34	991.423	1085.9	1174.43	958.363	852.149	1224.17	1097.75	948.31	994.465	1038.39	1063.68	1237.5	1042.66	1200.63	1064.23
4.2.1.104	gamma	1.79957	0.0506633	388.299	5.3933	197.26	3.40295	8.13502	31.2387	8.06377	22.5907	29.5318	15.8757	57.3824	10.305	10.4558	24.5928	52.833	105.368	48.4591	24.9213	64.4655	66.0804	33.4187	5.15294	56.0122
4.2.1.107	lognormal	3.80219	0.603498	0	NA	21.9178	-1.18457	67.7918	106.211	28.2232	94.1279	59.0635	79.3787	26.7785	20.61	99.3303	19.1277	64.5737	80.2802	21.0692	45.689	26.8606	27.0329	20.0512	41.2235	84.0183
4.2.1.11	normal	3526.6	277.483	2743.98	-2.82044	2849.32	-2.44083	3918.37	3748.64	3999.63	3437.55	3383.5	3772.08	3102.48	3364.57	3602.03	3257.18	3892.03	3492.19	2983.4	3563.74	3260.88	3427.17	3896.62	3493.69	3409.74
4.2.1.12	lognormal	4.53314	0.86749	569.506	2.08836	745.206	2.39833	56.9451	68.7251	24.1913	52.7116	92.8141	50.8024	638.858	92.7448	94.1024	16.3952	82.1847	326.138	183.302	45.689	204.141	270.329	100.256	61.8353	154.034
4.2.1.17	normal	4253.32	1035.23	8853.22	4.44334	8394.52	4.00025	4721.02	5026.3	4245.57	5361.53	3278.02	4416.63	3259.32	5018.52	5264.51	1830.8	4408.62	5393.82	2507.23	4398.61	5624.62	2892.52	4290.96	3854.4	5020.09
4.2.1.19	lognormal	7.19492	0.215564	2355.68	2.64267	1928.77	1.71511	1401.94	1130.84	1515.99	1133.3	1244.55	1590.75	1262.41	1447.85	909.656	2401.9	1273.86	1113.89	1988.93	1300.06	1144.26	1258.53	1477.1	1267.62	1099.24
4.2.1.2	normal	2914.35	397.699	1941.5	-2.4462	2279.45	-1.59642	2828.28	2636.54	2991.66	2665.7	3535.37	3013.21	3618.92	2416.52	2723.74	3197.06	2682.74	2202.69	3265.72	3023.78	2541.02	3724.53	2927.47	2731.06	2646.58
4.2.1.20	normal	4437.29	335.413	4400.72	-0.109027	3484.93	-2.83937	4775.26	4576.47	4721.34	4461.66	4476.17	4426.16	4674.76	4683.61	3952.3	4320.13	4209.03	3667.8	5008.14	4676.9	3873.3	4517.49	4551.62	4668.56	4067.89
4.2.1.22	normal	245.57	56.1053	232.98	-0.224411	197.26	-0.861059	260.321	290.52	161.275	263.558	219.379	228.611	126.241	216.404	303.219	336.101	275.906	296.033	168.553	269.981	279.351	150.183	274.033	273.106	273.06
4.2.1.24	normal	2087.11	167.562	2588.66	2.99323	2257.53	1.01709	2272.38	2146.1	2177.22	2006.81	1915.35	1870.16	1996.91	2452.58	1850.68	2311.72	2031.14	1856.48	2302.86	2051.85	1917.85	2144.61	2092.01	2220.92	2037.44
4.2.1.25	gamma	6.42124	0.159264	51.7732	0.790404	0	NA	21.6934	15.6193	44.3507	37.6512	88.5953	41.2769	53.5569	51.5249	57.507	35.5229	46.9627	25.0876	31.6038	49.8426	32.2328	33.0402	20.0512	30.9176	49.0107
4.2.1.3	normal	5267.41	477.061	5462.08	0.408051	4668.49	-1.25543	4994.9	5507.38	5608.35	5406.71	6311.36	5324.72	5183.55	5446.18	4386.22	5710.99	4901.73	4360.22	5614.94	5370.54	4754.33	5851.11	5320.25	5266.3	4761.04
4.2.1.32	weibull	1.34947	51.8665	0	NA	21.9178	-0.617182	67.7918	56.2296	4.03188	52.7116	8.43764	25.4012	7.65099	51.5249	88.8745	30.0578	70.444	105.368	8.42767	87.2245	102.07	6.0073	33.4187	46.3765	56.0122
4.2.1.33	normal	4106.03	420.69	4115.97	0.0236422	3200	-2.15367	4672.21	4464.01	5209.19	4250.82	4083.82	4422.98	3806.37	4369.31	3952.3	3090.49	3991.83	3788.22	3796.67	4157.7	4227.86	3889.73	3863.2	3972.92	4004.87
4.2.1.36	weibull	1.48772	88.7387	0	NA	21.9178	-1.18811	81.3502	78.0967	28.2232	82.8326	8.43764	63.5029	3.8255	77.2873	130.698	125.696	140.888	120.42	8.42767	99.6852	91.3262	15.0183	160.41	103.059	126.027
4.2.1.42	lognormal	6.36238	0.342094	543.619	-0.187464	394.521	-1.12457	545.046	468.58	685.42	481.935	1071.58	733.459	642.683	484.334	376.41	557.436	587.034	376.313	1203.05	477.658	327.7	1039.26	568.117	597.741	497.108
4.2.1.44	lognormal	4.00584	0.629575	129.433	1.36176	109.589	1.09741	29.8284	53.1057	76.6058	52.7116	113.908	57.1527	126.241	61.8299	62.7349	49.1856	46.9627	70.2452	117.987	53.9961	32.2328	192.234	13.3675	30.9176	21.0046
4.2.1.45	lognormal	6.47683	0.366727	0	NA	21.9178	-9.24266	585.721	540.429	435.443	640.07	253.129	568.351	569.999	726.501	559.386	1628.59	909.902	792.767	577.295	897.166	564.073	507.617	888.936	881.153	693.151
4.2.1.46	lognormal	7.72053	0.253719	103.547	-12.1414	109.589	-11.9178	1946.98	1702.51	1423.26	1837.38	2265.51	1733.63	3469.73	1994.01	2106.85	3686.19	2031.14	2619.14	3588.08	2101.7	2105.87	2997.65	2372.73	2272.45	2037.44
4.2.1.47	lognormal	7.67358	0.34427	51.7732	-10.8249	175.342	-7.28159	1730.05	1427.61	1382.94	1336.62	2392.07	1562.17	4234.82	1540.59	2206.18	3535.9	2025.27	2619.14	4156.95	2217.99	1778.17	3195.89	1931.6	2159.08	2072.45
4.2.1.49	normal	1554.68	374.645	906.032	-1.73137	1621.92	0.179465	1288.04	1461.97	1181.34	2195.06	1493.46	1943.19	1074.96	1535.44	1646.79	1680.51	1901.99	1710.97	726.887	1449.59	1386.01	1249.52	2359.36	1566.49	1687.37
4.2.1.51	normal	1095.24	146.393	1371.99	1.89043	1709.59	4.19653	1046.71	1105.85	1338.59	993.991	995.642	1070.02	1113.22	1076.87	899.201	1333.48	968.605	903.152	1436.92	1138.07	1020.7	1177.43	1102.82	1185.18	903.197
4.2.1.52	normal	2322.79	186.721	2588.66	1.42388	1972.6	-1.87548	2421.52	2461.61	2685.23	2311.78	2214.88	2486.14	2283.82	2164.04	2211.41	2503	2183.76	2267.92	2500.91	2168.15	1880.24	2496.04	2432.88	2401.27	2058.45
4.2.1.55	weibull	5.36302	361.387	440.073	1.58618	635.616	5.98756	363.364	377.988	362.87	466.875	358.6	390.543	221.879	360.674	392.093	224.068	334.609	376.313	128.522	286.595	376.049	231.281	367.605	304.023	392.085
4.2.1.6	weibull	1.97656	441.675	854.258	1.95765	241.096	-0.640784	482.678	512.314	536.241	429.223	50.6259	339.741	130.067	597.689	747.591	210.405	399.183	506.769	94.8113	498.426	719.865	102.124	213.879	391.623	448.098
4.2.1.60	normal	720.397	179.741	698.939	-0.119385	876.712	0.869668	764.692	752.852	709.612	707.842	957.673	984.296	719.193	535.859	433.917	980.979	727.922	466.629	865.943	602.265	467.375	1024.25	748.578	726.564	511.111
4.2.1.7	normal	481.34	120.597	465.959	-0.127539	482.192	0.00706301	423.021	437.341	427.38	519.586	291.099	565.176	447.583	607.994	663.945	188.545	540.071	531.856	335	660.414	612.423	435.53	414.391	504.988	539.118
4.2.1.70	normal	1875.77	246.06	2692.21	3.31804	2301.37	1.72965	1838.51	1727.5	1733.71	1547.46	2041.91	1854.29	2088.72	1453	1693.84	2139.57	1849.16	1976.9	2277.58	1669.73	1901.73	2469	1664.25	1731.39	1981.43
4.2.1.75	lognormal	5.72374	0.180408	207.093	-2.16497	131.507	-4.6821	295.572	290.52	330.614	267.323	312.193	273.063	317.516	324.607	460.056	199.475	264.165	441.541	318.145	340.591	333.072	291.354	267.349	262.8	322.07
4.2.1.79	lognormal	6.81598	0.214531	1113.12	0.927364	745.206	-0.943072	870.447	796.586	794.281	835.856	1320.49	755.685	1182.08	793.483	820.782	1019.23	727.922	742.592	1358.96	805.788	934.75	1495.82	775.313	850.235	889.194
4.2.1.8	weibull	3.00171	599.853	724.825	0.949382	394.521	-0.682527	507.083	462.332	729.771	662.661	291.099	339.741	252.483	680.128	805.098	284.183	563.552	807.819	267.579	639.646	838.052	282.343	414.391	530.753	728.159
4.2.1.80	weibull	2.34153	30.535	0	NA	43.8356	1.29812	37.9634	34.3625	36.287	41.4163	21.0941	28.5763	49.7315	10.305	47.0512	13.6627	35.222	30.1051	12.6415	20.7677	32.2328	15.0183	6.68373	25.7647	14.0031
4.2.1.84	lognormal	5.94298	0.534155	388.299	0.0351833	569.863	0.753364	471.831	571.668	475.762	568.533	185.628	403.244	248.657	484.334	679.628	101.104	405.053	571.996	153.805	502.579	650.027	177.215	501.28	530.753	441.096
4.2.1.9	normal	5941.58	1024.66	7118.82	1.1489	6115.07	0.169313	7259.15	6769.42	7438.83	6686.85	5383.22	7121.86	3928.78	6852.81	5620	6230.17	6745.02	4887.06	4249.65	6271.86	5533.29	4256.18	6075.51	6070.16	5510.2
4.2.1.91	weibull	2.0993	35.7633	103.547	3.74569	21.9178	-0.522198	35.2518	24.9909	20.1594	3.76512	37.9694	28.5763	11.4765	56.6774	73.1908	38.2554	46.9627	40.1401	21.0692	33.2284	32.2328	21.0256	33.4187	30.9176	14.0031
4.2.1.96	normal	511.664	88.9006	880.145	4.14486	767.123	2.87353	477.254	506.067	447.539	327.565	459.852	403.244	504.965	546.164	575.07	623.017	457.886	521.821	644.717	494.272	564.073	735.895	494.596	489.529	448.098
4.2.1.99	lognormal	2.75985	0.613129	77.6599	2.59732	0	NA	10.8467	15.6193	8.06377	18.8256	33.7506	12.7006	11.4765	5.15249	26.1396	8.19759	17.611	35.1226	21.0692	8.3071	32.2328	24.0292	6.68373	15.4588	49.0107
4.2.3.1	weibull	6.21838	3331.13	3701.79	1.05568	2980.82	-0.26855	3677.03	3851.73	3834.32	3599.45	2240.19	2962.41	1973.96	3627.35	3539.3	2552.18	3463.5	2584.02	2081.63	3468.21	3158.81	2027.47	3288.4	3411.25	2779.61
4.2.3.12	lognormal	4.80923	0.312656	129.433	0.1725	87.6712	-1.07351	100.332	96.8399	76.6058	124.249	130.783	107.955	160.671	118.507	146.382	90.1735	99.7957	160.56	229.654	107.992	102.07	159.194	120.307	77.2941	245.053
4.2.3.3	lognormal	3.24872	0.685595	129.433	2.35481	153.425	2.60283	56.9451	18.7432	32.2551	30.1209	16.8753	9.52544	122.416	36.0674	26.1396	8.19759	23.4813	60.2101	23.1761	20.7677	32.2328	48.0584	6.68373	20.6118	28.0061
4.2.3.4	normal	1515.32	172.405	2226.25	4.12362	1468.49	-0.271587	1458.88	1511.95	1374.87	1543.7	1198.15	1400.24	1572.28	1519.98	1683.39	1729.69	1626.08	1796.27	1196.73	1657.27	1579.41	1315.6	1563.99	1319.15	1743.38
4.2.3.5	normal	2686.95	282.293	2925.19	0.843938	2060.27	-2.21995	2863.53	2917.69	2987.63	2601.7	2341.45	2810.01	2149.93	2895.7	2807.39	3098.69	2764.93	2518.79	2241.76	3227.31	2455.06	2381.9	2726.96	2664.07	2597.57
4.2.99.18	normal	1593.21	116.786	1708.52	0.987296	2147.95	4.74997	1526.67	1515.08	1495.83	1524.87	1409.09	1654.25	1732.95	1473.61	1683.39	1858.12	1602.6	1811.32	1504.34	1437.13	1649.24	1597.94	1610.78	1566.49	1617.35
4.3.1.1	weibull	1.36399	67.6078	103.547	0.965351	241.096	2.70011	84.0619	78.0967	76.6058	45.1814	29.5318	53.9775	3.8255	77.2873	31.3675	172.149	70.444	90.3152	2.10692	49.8426	59.0934	3.00365	73.5211	87.6	105.023
4.3.1.12	lognormal	6.03224	0.481557	647.165	0.91446	1358.9	2.45495	531.488	527.934	592.687	481.935	295.318	488.973	179.798	561.621	569.842	357.962	616.385	602.101	126.415	498.426	537.213	144.175	487.912	561.67	504.11
4.3.1.15	lognormal	5.30885	0.355481	207.093	0.0684134	328.767	1.36857	138.295	124.955	209.658	154.37	371.256	260.362	206.577	154.575	167.293	314.241	187.851	190.665	271.792	149.528	102.07	414.504	240.614	226.729	210.046
4.3.1.16	weibull	1.88521	33.4533	25.8866	-0.0997699	109.589	3.75786	16.27	24.9909	44.3507	37.6512	37.9694	41.2769	11.4765	30.9149	47.0512	5.46506	17.611	45.1576	4.21384	29.0748	37.6049	12.0146	26.7349	25.7647	70.0153
4.3.1.17	lognormal	5.27239	0.292732	569.506	3.66335	569.863	3.66549	181.682	174.937	153.212	192.021	295.318	244.486	172.147	133.965	172.521	316.974	170.24	321.121	126.415	153.681	209.513	183.223	213.879	133.976	322.07
4.3.1.18	weibull	1.61985	28.7913	51.7732	1.43785	43.8356	1.08637	29.8284	18.7432	16.1275	33.8861	4.21882	25.4012	11.4765	30.9149	57.507	27.3253	35.222	40.1401	2.10692	16.6142	37.6049	3.00365	53.4699	15.4588	35.0076
4.3.1.19	normal	1023.72	172.664	1268.44	1.41737	1621.92	3.46455	873.159	965.275	822.504	986.461	1316.27	1104.95	1170.6	855.313	1165.82	841.62	945.124	1113.89	1198.84	851.477	1052.94	988.202	775.313	994.517	1428.31
4.3.1.3	lognormal	6.51229	0.303756	776.599	0.46958	1161.64	1.79521	485.39	562.296	499.954	873.507	885.953	822.363	485.838	695.586	935.796	467.263	686.829	1154.03	469.843	564.883	752.098	606.738	761.946	468.917	1239.27
4.3.1.4	normal	177.719	50.8097	129.433	-0.950339	153.425	-0.478154	149.142	140.574	157.243	222.142	198.285	206.385	84.1609	195.795	88.8745	248.66	234.813	160.56	107.453	174.449	198.769	129.157	267.349	195.812	217.047
4.3.2.1	normal	1579.27	157.988	1967.38	2.4566	1775.34	1.24106	1776.15	1471.34	1919.18	1554.99	1468.15	1638.38	1579.93	1648.8	1594.51	1396.32	1602.6	1329.64	1805.63	1624.04	1343.03	1787.17	1403.58	1494.35	1568.34
4.3.2.2	normal	2086.69	164.96	2148.59	0.375268	2564.38	2.89585	2180.19	2043.01	2282.05	2025.63	2210.66	2308.33	2115.5	1957.95	1871.59	1959.23	2101.58	1906.65	2446.13	1939.71	1955.45	2372.89	2018.49	2040.56	1911.42
4.3.2.3	lognormal	3.97901	0.439841	25.8866	-1.64896	21.9178	-2.02733	54.2335	71.849	56.4464	41.4163	33.7506	57.1527	61.2079	56.6774	99.3303	27.3253	46.9627	90.3152	65.3144	29.0748	85.954	57.0694	26.7349	30.9176	126.027
4.4.1.1	normal	546.945	116.05	724.825	1.53279	416.438	-1.12457	431.156	493.571	427.38	545.942	746.731	542.95	581.475	504.944	695.312	314.241	522.46	702.452	497.233	448.583	698.377	564.687	548.066	412.235	714.156
4.4.1.11	normal	178.51	54.4277	181.206	0.0495412	482.192	5.57954	178.97	156.193	145.148	207.081	92.8141	139.706	149.194	211.252	193.433	177.615	181.98	280.981	90.5975	153.681	300.839	108.131	200.512	185.506	238.052
4.4.1.15	lognormal	5.90751	0.510543	284.753	-0.501216	504.11	0.617538	431.156	427.97	370.933	402.868	172.972	482.622	122.416	396.742	465.284	696.796	540.071	531.856	128.522	427.815	531.841	159.194	608.22	474.07	399.087
4.4.1.16	lognormal	6.38272	0.357768	543.619	-0.236099	460.274	-0.70128	599.28	571.668	878.951	470.64	991.423	742.985	807.18	489.486	418.233	877.143	475.497	296.033	1030.28	531.654	402.91	934.136	487.912	608.047	357.078
4.4.1.19	lognormal	3.85522	0.582829	0	NA	175.342	2.25027	37.9634	31.2387	16.1275	33.8861	16.8753	34.9266	122.416	25.7624	41.8233	60.1157	41.0924	105.368	42.1384	49.8426	53.7213	126.153	60.1536	51.5294	112.024
4.4.1.5	normal	422.163	46.5903	362.413	-1.28247	964.384	11.6381	444.714	421.722	447.539	391.572	379.694	441.346	401.677	360.674	439.145	491.856	481.368	496.734	330.786	465.197	408.282	348.424	380.973	448.306	441.096
4.4.1.8	lognormal	6.65569	0.274317	621.279	-0.816257	920.548	0.617082	686.053	668.508	846.696	707.842	1105.33	911.267	937.247	597.689	679.628	1120.34	780.755	687.399	1167.23	539.961	574.818	1453.77	735.211	556.517	609.133
4.6.1.1	normal	1303.02	340.703	491.846	-2.3809	2279.45	2.86592	1171.44	1040.25	790.249	1186.01	767.826	1060.5	1373.35	999.583	2091.16	1481.03	1156.46	1751.11	1243.08	1300.06	1923.22	1348.64	1303.33	1138.8	1631.36
4.6.1.12	normal	655.347	101.965	155.32	-4.90392	109.589	-5.35241	591.145	656.012	608.815	783.144	459.852	606.453	615.905	654.366	705.768	513.716	504.849	642.241	859.622	643.8	719.865	657.8	655.006	845.082	728.159
4.6.1.2	normal	201.59	41.7991	155.32	-1.10696	219.178	0.420786	230.492	249.909	141.116	161.9	232.035	177.808	313.691	206.1	209.116	169.417	205.462	220.77	155.912	178.603	214.885	234.285	167.093	221.576	140.031
4.99.1.1	lognormal	7.26692	0.334016	1837.95	0.746925	1643.84	0.412754	1217.54	1043.37	1217.63	1110.71	2265.51	1368.49	2631.94	1195.38	1239.01	1300.69	1203.42	1269.43	3065.57	1229.45	1337.66	2748.34	962.457	1319.15	1267.28
4.99.1.3	weibull	1.79309	39.9513	103.547	2.65024	241.096	6.67357	59.6568	56.2296	48.3826	30.1209	46.407	76.2035	11.4765	25.7624	52.2791	27.3253	11.7407	30.1051	12.6415	20.7677	42.977	9.01096	53.4699	5.15294	56.0122
4.99.1.4	weibull	1.56286	86.8229	103.547	0.618999	241.096	2.44731	84.0619	112.459	56.4464	116.719	16.8753	79.3787	7.65099	103.05	73.1908	202.207	76.3144	85.2977	8.42767	99.6852	102.07	15.0183	147.042	41.2235	63.0137
5.1.1.1	normal	682.639	138.51	957.805	1.98662	1643.84	6.93956	591.145	531.057	451.571	613.714	852.202	492.148	830.133	613.146	784.187	672.203	698.57	852.977	954.434	510.886	746.726	759.924	735.211	530.753	749.163
5.1.1.11	weibull	2.32951	59.6363	0	NA	43.8356	-0.289083	43.3868	43.7341	36.287	60.2419	37.9694	60.3278	11.4765	41.2199	15.6837	68.3133	52.833	50.1751	31.6038	91.3781	75.2098	24.0292	73.5211	87.6	98.0214
5.1.1.12	lognormal	2.96616	0.619104	0	NA	65.7534	1.97018	13.5584	21.8671	8.06377	52.7116	8.43764	31.7515	11.4765	41.2199	26.1396	21.8603	17.611	10.035	12.6415	8.3071	48.3491	12.0146	20.0512	30.9176	49.0107
5.1.1.13	lognormal	4.66489	0.495588	0	NA	65.7534	-0.966491	81.3502	65.6012	153.212	64.007	164.534	95.2544	218.053	46.3724	88.8745	90.1735	82.1847	115.403	208.585	91.3781	64.4655	360.438	147.042	77.2941	98.0214
5.1.1.17	normal	101.724	28.7185	25.8866	-2.64073	87.6712	-0.489336	86.7735	99.9638	80.6377	101.658	80.1576	104.78	45.906	139.117	104.558	98.3711	99.7957	120.42	44.2453	145.374	96.6983	75.0913	140.358	128.823	140.031
5.1.1.3	lognormal	5.75997	0.29195	621.279	2.30112	854.794	3.39405	238.627	262.405	197.562	222.142	320.63	279.413	332.818	211.252	397.321	617.552	270.035	371.296	353.962	274.134	327.7	366.446	354.238	334.941	574.125
5.1.1.4	weibull	3.34061	97.8735	77.6599	-0.332389	131.507	1.48789	130.16	96.8399	84.6696	79.0675	80.1576	120.656	38.255	97.8973	104.558	38.2554	70.444	70.2452	42.1384	83.071	102.07	57.0694	140.358	103.059	126.027
5.1.1.7	normal	971.422	120.128	1268.44	2.47256	613.699	-2.97785	1076.53	1018.38	887.015	926.219	898.609	911.267	964.025	1138.7	1092.63	847.085	780.755	1184.13	775.346	909.627	1058.31	928.129	1082.76	850.235	1127.25
5.1.1.8	weibull	1.60555	55.3913	25.8866	-0.657759	43.8356	-0.00793566	46.0984	49.9819	40.3188	64.007	25.3129	19.0509	22.953	36.0674	73.1908	5.46506	29.3517	135.473	25.283	37.3819	64.4655	30.0365	66.8373	41.2235	126.027
5.1.2.2	normal	211.421	61.9399	181.206	-0.487813	284.932	1.1868	282.014	249.909	306.423	286.149	210.941	244.486	122.416	303.997	224.8	136.627	193.721	160.56	101.132	224.292	198.769	132.161	233.931	257.647	147.032
5.1.2.3	lognormal	5.80103	0.344768	595.392	1.70605	832.877	2.67964	322.689	359.245	322.551	384.042	286.88	260.362	256.308	309.149	402.549	153.022	440.275	632.206	210.692	357.205	569.445	237.289	360.922	252.494	546.119
5.1.3.1	normal	1471.59	216.869	1863.84	1.80866	1402.74	-0.317492	1426.34	1536.94	1503.89	1329.09	1746.59	1317.69	1870.67	1169.61	1343.57	1196.85	1561.51	1284.48	1687.64	1453.74	1321.54	2006.44	1316.7	1437.67	1449.32
5.1.3.12	normal	264.905	63.6292	77.6599	-2.94275	197.26	-1.0631	260.321	218.671	177.403	278.619	164.534	260.362	313.691	185.49	203.889	429.007	293.517	230.806	284.434	236.752	241.746	339.413	320.819	257.647	336.073
5.1.3.13	normal	795.155	245.447	0	-3.23962	0	-3.23962	656.225	687.251	568.496	583.593	316.412	723.934	627.381	628.604	904.429	1497.43	886.421	1033.61	783.773	859.785	821.935	687.836	1162.97	865.694	812.177
5.1.3.14	lognormal	7.69242	0.321495	724.825	-3.44171	745.206	-3.35545	2104.26	2043.01	1294.23	1890.09	1261.43	1955.89	1786.51	2308.31	2514.63	4415.77	2553.6	3692.89	1516.98	2741.34	2589.37	1420.73	2653.44	2452.8	2674.58
5.1.3.18	weibull	2.0504	67.4987	77.6599	0.63213	0	NA	51.5218	21.8671	32.2551	11.2954	139.221	19.0509	95.6374	66.9823	78.4187	54.6506	52.833	45.1576	46.3522	78.9174	64.4655	78.095	46.7861	46.3765	105.023
5.1.3.2	normal	2372.06	645.109	776.599	-2.47317	1249.32	-1.7404	1917.15	1696.26	1548.24	1667.95	1936.44	1765.38	3175.16	2019.78	2237.55	4030.48	2406.84	2839.91	3489.06	2018.62	2181.08	2778.38	2693.54	2524.94	2142.47
5.1.3.20	normal	462.763	112.009	129.433	-2.97593	460.274	-0.0222235	412.174	340.502	391.093	380.277	316.412	393.718	439.932	340.064	345.042	721.388	551.812	577.014	467.736	523.347	386.793	579.705	628.271	577.129	420.092
5.1.3.3	normal	292.313	79.6795	129.433	-2.04418	350.685	0.732588	273.879	234.29	213.69	256.028	227.816	225.435	348.12	401.894	329.358	98.3711	223.073	396.383	259.151	415.355	397.537	339.413	320.819	278.259	315.069
5.1.3.4	lognormal	3.69807	0.435784	51.7732	0.570934	21.9178	-1.40154	54.2335	21.8671	52.4145	30.1209	63.2823	22.226	53.5569	36.0674	41.8233	40.988	29.3517	85.2977	50.566	33.2284	37.6049	42.0511	40.1024	15.4588	91.0198
5.1.3.7	lognormal	5.97601	0.693231	51.7732	-2.92707	21.9178	-4.16702	290.149	206.175	201.594	199.551	738.294	209.56	1346.57	252.472	224.8	849.817	287.646	411.436	1841.45	307.363	273.978	1285.56	374.289	391.623	245.053
5.1.3.8	weibull	1.67672	128.012	25.8866	-1.50423	131.507	0.38189	65.0802	93.716	44.3507	165.665	46.407	114.305	91.8119	103.05	115.014	19.1277	176.11	160.56	31.6038	132.914	204.141	21.0256	200.512	92.7529	287.063
5.1.3.9	gamma	2.15342	0.118414	181.206	5.52831	0	NA	2.71167	9.3716	16.1275	15.0605	12.6565	25.4012	53.5569	15.4575	15.6837	24.5928	5.87034	35.1226	6.32075	29.0748	5.37213	6.0073	13.3675	25.7647	28.0061
5.1.99.1	normal	221.571	36.5916	284.753	1.72668	416.438	5.32547	214.222	237.414	221.754	282.384	189.847	269.888	218.053	211.252	282.307	180.347	205.462	245.858	160.126	240.906	214.885	165.201	180.461	216.423	273.06
5.1.99.4	normal	354.983	110.672	647.165	2.64008	635.616	2.53573	357.941	481.076	427.38	455.579	236.254	412.769	145.369	422.504	475.74	139.359	340.479	481.681	217.013	365.512	499.608	225.274	327.503	355.553	378.082
5.2.1.2	lognormal	3.95225	0.713453	181.206	1.74838	306.849	2.48665	48.8101	74.9728	52.4145	86.5977	25.3129	50.8024	11.4765	77.2873	52.2791	54.6506	52.833	165.578	21.0692	74.7639	150.42	15.0183	53.4699	30.9176	147.032
5.2.1.8	lognormal	8.1309	0.186566	4659.59	1.69263	3813.7	0.618861	3262.14	3380.02	3185.19	3256.83	2898.33	4118.17	2815.57	3730.4	2927.63	6268.43	3886.16	3602.57	2800.09	3626.05	3003.02	2670.25	3622.58	3617.36	3150.69
5.3.1.1	normal	1279.31	145.816	1346.1	0.458083	1446.58	1.14711	1266.35	1337.02	1161.18	1276.37	1172.83	1219.26	1120.87	1215.99	1641.56	1415.45	1426.49	1304.55	1038.71	1279.29	1525.68	1090.33	1276.59	1180.02	1358.3
5.3.1.12	weibull	3.11613	233.659	181.206	-0.347295	460.274	3.47426	178.97	118.707	141.116	192.021	147.659	187.334	351.946	252.472	297.991	43.7205	181.98	275.963	307.61	157.835	252.49	258.314	240.614	139.129	245.053
5.3.1.13	lognormal	6.80496	0.171621	284.753	-6.72023	1008.22	0.646684	867.735	893.426	717.675	914.923	810.014	850.94	1270.06	896.533	867.833	937.258	821.847	918.205	1114.56	689.489	886.401	1432.74	902.304	860.541	763.166
5.3.1.14	weibull	1.30138	51.4579	0	NA	21.9178	-0.581063	24.4051	74.9728	16.1275	33.8861	8.43764	38.1018	7.65099	87.5923	130.698	5.46506	23.4813	70.2452	12.6415	37.3819	128.931	39.0475	53.4699	72.1411	35.0076
5.3.1.16	lognormal	6.79544	0.146985	1501.42	3.52909	832.877	-0.480037	881.294	909.045	963.62	760.554	953.454	920.793	818.656	741.958	982.847	1426.38	909.902	767.679	1095.6	880.552	821.935	859.045	808.732	901.764	777.169
5.3.1.22	weibull	1.67718	262.194	336.526	0.776434	328.767	0.732667	241.339	228.042	306.423	195.786	42.1882	139.706	38.255	401.894	397.321	114.766	375.702	311.086	42.1384	402.894	429.77	33.0402	160.41	345.247	245.053
5.3.1.23	lognormal	7.64354	0.226984	1216.67	-2.37754	1512.33	-1.41918	2201.88	2205.45	2229.63	2180	1717.06	2194.03	1514.9	2473.19	1824.54	4142.52	2260.08	2127.42	1382.14	2110	1869.5	1570.91	2506.4	2210.61	2051.45
5.3.1.24	normal	558.529	131.809	517.732	-0.309512	898.63	2.58027	610.126	724.737	564.464	673.956	367.038	488.973	501.14	623.451	643.033	284.183	528.33	707.469	366.604	606.418	644.655	453.552	494.596	510.141	819.179
5.3.1.26	normal	68.6857	20.4979	103.546	1.7007	43.8356	-1.21232	70.5035	49.9819	64.5101	67.7721	88.5953	82.5538	68.8589	82.4398	62.7349	95.6386	105.666	45.1576	82.1698	99.6852	32.2328	51.0621	53.4699	66.9882	35.0076
5.3.1.5	normal	602.422	138.94	310.639	-2.10006	109.589	-3.54708	564.028	521.686	455.603	557.237	632.823	520.724	753.623	571.926	846.922	240.463	498.979	707.469	528.836	556.575	703.749	765.931	675.057	546.212	798.174
5.3.1.6	lognormal	6.91533	0.112454	1397.88	2.91123	1227.4	1.75467	1073.82	877.807	931.365	971.4	1029.39	1149.4	1029.06	942.905	935.796	1235.1	933.383	963.362	1238.87	942.855	821.935	1072.3	949.09	1210.94	959.209
5.3.1.8	lognormal	6.61296	0.254252	362.413	-2.83251	372.603	-2.72345	721.305	674.755	733.803	542.177	548.447	885.866	661.811	736.806	758.047	1440.04	997.957	903.152	476.163	872.245	639.283	546.665	935.723	860.541	700.153
5.3.1.9	normal	1641.62	341.732	1190.78	-1.31926	1556.16	-0.250057	1556.5	1755.61	1451.48	1750.78	1134.86	1257.36	1381	1854.9	2117.3	1262.43	1655.43	2152.51	1211.48	1790.18	2046.78	1324.61	1530.57	1597.41	2359.51
5.3.3.10	lognormal	6.92899	0.25051	1035.46	0.0543474	1380.82	1.20332	1323.3	1352.63	1261.98	1144.6	763.607	1168.45	573.824	1123.24	982.847	1041.09	1127.1	1028.59	661.572	1100.69	1176.5	621.756	1243.17	1046.05	1225.27
5.3.3.2	lognormal	5.48825	0.329268	284.753	0.496163	284.931	0.498069	214.222	299.891	270.136	210.847	206.722	295.289	294.563	221.557	203.889	745.981	217.202	195.683	160.126	328.13	188.024	177.215	227.247	273.106	189.041
5.3.3.3	lognormal	5.73425	0.55899	802.485	1.7057	745.206	1.57322	420.309	418.598	503.986	474.405	156.096	492.148	218.053	484.334	250.94	560.169	504.849	240.841	90.5975	398.741	161.164	99.1205	467.861	458.612	287.063
5.3.3.6	gamma	4.66197	0.210517	77.6599	3.55243	153.425	6.2237	29.8284	28.1148	12.0957	26.3558	25.3129	25.4012	26.7785	20.61	20.9116	5.46506	17.611	50.1751	10.5346	20.7677	16.1164	9.01096	20.0512	20.6118	35.0076
5.3.3.8	lognormal	5.50126	0.448753	440.073	1.30512	657.534	2.19995	325.401	262.405	306.423	395.337	227.816	263.537	114.765	283.387	381.637	90.1735	281.776	461.611	134.843	257.52	381.421	135.164	180.461	216.423	392.085
5.3.4.1	normal	121.695	29.5166	181.206	2.01621	153.425	1.07499	92.1969	131.202	124.988	112.954	156.096	117.48	149.194	97.8973	125.47	65.5808	158.499	175.613	75.849	132.914	139.675	114.139	80.2048	108.212	154.034
5.4.1.2	normal	156.136	50.4311	181.206	0.497114	372.603	4.29232	151.854	143.698	108.861	135.544	274.223	174.633	122.416	149.422	193.433	243.195	111.536	140.49	231.761	137.067	145.047	195.237	120.307	61.8353	126.027
5.4.2.1	normal	2777.99	249.574	3054.62	1.10842	2805.48	0.110154	2738.79	2927.06	2725.55	3004.56	2514.42	2873.51	2784.96	2906	3251.76	2218.82	2582.95	2880.05	2690.53	2857.64	2992.27	2628.2	2399.46	2612.54	3192.7
5.4.2.10	normal	1384.78	235.01	1682.63	1.26737	1315.07	-0.296649	1534.81	1283.91	1435.35	1186.01	1485.03	1679.65	1423.08	1319.04	1103.09	1849.92	1303.21	1224.27	1641.29	1200.38	977.727	1835.23	1350.11	1365.53	1113.24
5.4.2.2	lognormal	6.34066	0.210669	983.691	2.61381	679.452	0.857376	580.298	681.003	532.209	557.237	784.701	377.843	596.777	515.249	559.386	429.007	622.256	506.769	1023.96	552.422	515.724	606.738	447.81	597.741	546.119
5.4.2.4	normal	79.2553	25.1203	103.546	0.966992	43.8356	-1.41	103.044	99.9638	84.6696	94.1279	88.5953	136.531	65.0334	61.8299	78.4187	103.836	70.444	75.2627	58.9937	74.7639	26.8606	39.0475	80.2048	108.212	56.0122
5.4.2.7	lognormal	5.42647	0.197051	440.073	3.35177	482.192	3.81562	222.357	218.671	173.371	252.263	232.035	250.837	183.624	252.472	324.13	292.381	187.851	366.278	193.836	178.603	247.118	201.245	213.879	221.576	196.043
5.4.2.8	normal	2203.91	230.803	1527.31	-2.93152	2016.44	-0.812275	2264.25	2086.74	2322.37	2134.82	2206.44	2076.55	2138.45	2220.72	1960.47	2366.37	2588.82	1966.86	2119.56	2404.9	1745.94	2294.79	2686.86	2427.03	1862.41
5.4.2.9	normal	195.873	52.9266	25.8866	-3.21173	65.7534	-2.45849	216.934	215.547	205.626	184.491	84.3764	152.407	187.449	200.947	219.572	327.904	176.11	275.963	139.057	245.059	220.257	126.153	153.726	200.965	189.041
5.4.3.2	lognormal	6.02097	0.695247	103.547	-1.98627	43.8356	-3.22263	629.108	677.879	516.081	786.909	206.722	666.781	175.973	793.483	512.335	579.297	504.849	556.944	94.8113	610.572	429.77	60.073	447.81	551.364	469.102
5.4.3.8	normal	2697.22	507.717	1242.56	-2.8651	1008.22	-3.32666	3183.5	2998.91	2749.74	2902.91	1670.65	2117.82	1947.18	3333.66	3204.71	3082.3	2929.3	2679.35	2028.96	3522.21	2922.44	2009.44	2720.28	2772.28	2471.54
5.4.4.2	lognormal	3.90889	0.508458	207.093	2.80116	109.589	1.54948	24.4051	43.7341	20.1594	60.2419	88.5953	34.9266	49.7315	56.6774	78.4187	32.7904	52.833	40.1401	191.73	83.071	37.6049	60.073	26.7349	61.8353	49.0107
5.4.99.12	normal	740.943	115.434	1164.9	3.67271	1271.23	4.59388	713.17	787.215	620.91	685.251	1033.61	749.335	952.549	654.366	784.187	590.227	686.829	822.872	731.1	635.493	698.377	841.023	648.322	602.894	840.183
5.4.99.17	weibull	1.61108	377.333	77.6599	-1.4371	175.342	-0.666881	482.678	468.58	483.826	353.921	75.9388	273.063	34.4295	504.944	710.996	131.162	405.053	506.769	42.1384	481.812	499.608	27.0329	307.452	304.023	420.092
5.4.99.2	lognormal	8.35421	0.226258	2433.34	-2.46261	2739.73	-1.93846	4609.84	5088.78	4527.81	5305.05	3877.1	4943.7	2765.83	5008.22	4637.16	4369.32	4414.49	4405.37	2201.73	4519.06	4775.82	2946.58	5086.32	4390.3	4677.02
5.4.99.5	normal	340.302	44.554	388.299	1.07727	591.781	5.64434	328.112	352.997	342.71	372.747	307.974	307.989	286.912	360.674	308.447	388.019	434.405	391.366	248.616	382.126	381.421	276.336	334.187	324.635	336.073
5.4.99.9	normal	135.846	39.5362	51.7732	-2.12648	87.6712	-1.2185	111.179	121.831	60.4783	67.7721	185.628	107.955	153.02	118.507	151.609	185.812	93.9254	145.508	160.126	153.681	193.397	111.135	160.41	103.059	196.043
5.5.1.1	weibull	2.54279	215.69	129.433	-0.709997	394.521	2.3406	241.339	234.29	290.296	312.505	54.8447	171.458	84.1609	293.692	219.572	87.441	170.24	296.033	56.8868	203.524	257.862	78.095	213.879	206.118	154.034
5.5.1.4	lognormal	6.15876	0.554649	595.392	0.415503	679.452	0.653611	564.028	602.906	572.528	609.949	286.88	539.775	122.416	798.636	705.768	434.473	757.273	476.664	164.34	793.328	682.26	162.197	581.485	705.953	560.122
5.5.1.7	weibull	1.97217	71.7112	0	NA	175.342	2.75517	67.7918	90.5922	72.5739	97.893	33.7506	101.605	15.302	77.2873	52.2791	27.3253	135.018	70.2452	16.8553	24.9213	42.977	21.0256	80.2048	108.212	70.0153
5.99.1.2	normal	4633.11	248.04	3417.03	-4.90276	3682.19	-3.83375	4609.84	4757.65	4729.4	4499.31	4838.99	4572.21	4288.38	4915.47	4935.15	4246.35	4649.31	4470.6	5062.92	4710.12	4888.64	4069.95	4611.78	4720.09	4452.97
5.99.1.3	normal	11926.1	756.556	8076.62	-5.08811	5698.63	-8.23129	12026.3	12170.6	11535.2	12952	12432.9	12653	12394.6	11706.5	11025.7	11782.7	11840.5	10652.2	12325.5	11808.5	10276.9	12612.3	13146.9	12351.6	10901.4
6.1.1.1	normal	2200.88	173.919	2148.59	-0.30064	2126.03	-0.430366	2120.53	2133.6	2217.54	2051.99	1978.63	2111.47	2226.44	2112.52	2347.33	2617.77	1913.73	2152.51	2580.97	2375.83	2277.78	2192.67	2138.79	2159.08	2107.46
6.1.1.10	normal	2947.58	246.756	2355.68	-2.39872	2498.63	-1.81941	2768.62	2839.6	3165.03	2560.28	2645.2	3346.61	3060.4	2658.68	2697.6	3544.09	2923.43	2935.24	3027.64	2973.94	2755.9	3165.85	3148.04	2973.25	2814.61
6.1.1.11	normal	2925	316.312	3002.85	0.246126	2827.4	-0.308549	3050.63	3323.8	3366.62	3189.05	2805.52	3346.61	2876.77	2864.78	2394.38	3606.94	2624.04	2558.93	2934.94	2978.09	2541.02	2862.48	2813.85	2859.88	2576.56
6.1.1.12	normal	3036.41	264.066	2562.78	-1.79362	2849.32	-0.708509	2999.11	3123.87	3431.13	2635.58	2915.21	3238.65	3006.84	2911.16	2749.88	3432.06	3351.96	2834.89	3097.17	3260.54	2691.44	3255.96	2980.94	3261.81	2513.55
6.1.1.14	normal	4404.07	255.815	3598.24	-3.15007	4273.97	-0.508576	4615.27	4854.49	4402.82	4115.27	4450.86	4549.99	4120.06	4596.02	3790.24	4489.55	4402.75	4124.39	4237.01	4739.2	4340.68	4688.7	4618.46	4235.72	4305.94
6.1.1.15	lognormal	8.02228	0.066879	2588.66	-2.44291	2739.73	-1.59486	2909.63	3039.52	3221.48	3012.09	2923.64	3229.12	2968.59	2911.16	3047.87	3699.85	3222.81	2965.35	2772.7	3273	2782.76	2943.58	3241.61	2983.55	2898.63
6.1.1.16	normal	2998.74	333.513	3831.22	2.49609	2893.15	-0.3166	3256.72	3170.73	3237.6	2951.85	2784.42	3108.47	2509.53	2988.44	2828.3	3721.71	3081.93	2709.46	2151.16	3401.76	2911.69	3084.75	3194.82	3138.14	2744.6
6.1.1.17	normal	2146.11	158.953	2588.66	2.78417	2104.11	-0.264231	2196.46	2052.38	2088.52	1912.68	2320.35	2067.02	2455.97	2071.3	2143.44	2295.33	2183.76	2087.28	2347.11	1894.02	1901.73	2330.83	2078.64	2318.82	2030.44
6.1.1.18	lognormal	7.76776	0.41632	1889.72	-0.537014	2082.19	-0.304042	2822.85	3042.65	2886.83	2902.91	1392.21	2733.8	1029.06	3338.81	2859.67	2377.3	3199.33	2674.33	899.654	3052.86	3013.76	1060.29	3001	3122.68	2772.6
6.1.1.19	lognormal	8.0282	0.129934	2614.55	-1.22645	2257.53	-2.3564	2917.76	2898.95	3318.24	2933.03	2603.01	3324.38	2605.16	3045.12	3063.56	4426.7	3299.13	3065.7	2351.32	3410.06	3003.02	2772.37	3341.87	3333.95	3052.67
6.1.1.2	normal	2842.81	285.807	3209.94	1.28455	2476.71	-1.28091	2871.66	2820.85	3193.25	2533.92	2771.77	3248.18	2918.85	2318.62	2661.01	3522.23	2624.04	2699.42	2825.38	2799.49	2718.3	2970.61	2553.19	3266.96	2695.59
6.1.1.20	normal	4670.79	337.912	5203.21	1.57561	4010.96	-1.95267	4989.48	4376.54	4741.5	4167.98	4712.42	4626.19	5099.39	4286.87	4720.8	4989.6	4344.05	4259.87	5397.92	4681.05	4598.54	5229.36	4284.27	4555.2	4684.02
6.1.1.21	normal	2479.84	148.525	3028.73	3.69565	2608.22	0.86438	2467.62	2470.98	2536.06	2213.89	2700.05	2448.04	2563.08	2478.35	2472.8	2778.98	2359.88	2368.27	2427.17	2483.82	2127.36	2637.21	2439.56	2602.23	2541.55
6.1.1.22	normal	1098.37	214.468	336.526	-3.55227	854.794	-1.13573	984.337	1168.33	923.301	1442.04	839.546	1187.51	898.992	1267.51	1442.9	961.851	1039.05	1103.85	665.786	1212.84	1074.43	777.946	1310.01	1231.55	1337.29
6.1.1.24	lognormal	3.5842	0.668987	232.98	2.79041	87.6712	1.32946	46.0984	34.3625	36.287	15.0605	135.002	76.2035	87.9864	25.7624	41.8233	32.7904	11.7407	30.1051	103.239	16.6142	26.8606	72.0877	26.7349	15.4588	28.0061
6.1.1.3	weibull	15.3319	3475.26	2355.68	-2.79783	2235.62	-3.04737	3386.88	3551.84	3523.87	3430.02	3341.31	3400.58	3351.13	3684.03	2812.62	3522.23	3457.63	2714.47	3769.28	3268.84	3056.74	3616.4	3589.16	3416.4	2723.59
6.1.1.4	lognormal	8.47339	0.184646	3261.71	-2.07631	2827.4	-2.8502	4634.25	4298.44	5035.82	4254.58	4868.52	4727.79	7513.27	4302.33	3936.62	4850.24	4666.92	3883.55	6645.22	4984.26	3679.91	6692.14	4845.71	4745.86	4025.88
6.1.1.5	normal	4339.4	431.408	3753.56	-1.35797	3484.93	-1.98064	4289.87	4295.32	4664.89	4145.39	5281.96	4283.27	5126.16	3962.26	3889.57	4052.34	4396.88	4034.08	4565.69	3991.56	4217.12	5127.23	4143.91	4354.23	3626.79
6.1.1.6	normal	2634.43	231.755	2847.53	0.919477	2673.97	0.170605	2375.43	2589.69	2983.59	2319.31	2809.74	2594.1	2750.53	2483.5	2305.51	3033.11	2600.56	2488.69	3175.12	2471.36	2551.76	2730.32	2606.66	2720.75	2464.54
6.1.1.7	lognormal	8.50495	0.0632199	4711.36	-0.746905	4712.33	-0.743667	4862.03	4920.09	5995.41	5064.08	4995.09	5131.04	4322.81	4843.34	5055.39	4768.27	5148.28	4596.04	4748.99	5191.94	5049.8	4676.69	4979.38	4751.01	4936.08
6.1.1.9	weibull	14.3129	4343.6	4297.18	0.191047	3594.52	-1.51875	4425.45	4451.51	4689.08	4092.68	3796.94	4029.26	3022.14	4147.75	4448.95	4249.09	4396.88	3983.9	3967.33	4755.81	3953.89	3829.66	4404.58	4446.99	4410.96
6.2.1.1	weibull	13.1272	6250.91	5332.64	-1.19103	5041.1	-1.57475	6318.2	6191.51	6164.75	6558.83	6184.79	6204.24	5225.63	6358.17	4882.87	6760.28	6404.54	5002.46	6805.34	6330.01	4920.87	5980.27	6115.62	6095.93	5069.11
6.2.1.12	gamma	3.21913	0.0592831	207.093	3.24362	65.7534	0.538661	86.7735	62.4774	40.3188	41.4163	54.8447	31.7515	42.0805	108.202	88.8745	10.9301	41.0924	45.1576	16.8553	33.2284	80.5819	30.0365	60.1536	30.9176	126.027
6.2.1.13	weibull	2.28109	72.29	51.7732	-0.323625	65.7534	0.133683	84.0619	49.9819	68.542	94.1279	21.0941	76.2035	15.302	77.2873	67.9628	87.441	88.055	75.2627	10.5346	116.299	91.3262	12.0146	73.5211	61.8353	56.0122
6.2.1.16	normal	279.248	73.4075	207.093	-0.982943	219.178	-0.818312	311.842	231.166	314.487	282.384	371.256	361.967	298.389	200.947	256.168	404.415	258.295	185.648	200.157	278.288	209.513	372.453	380.973	247.341	140.031
6.2.1.17	lognormal	5.29982	0.50542	207.093	0.0659781	416.438	1.44814	265.744	224.918	145.148	263.558	523.134	123.831	263.959	164.88	266.623	60.1157	99.7957	270.946	421.384	137.067	241.746	195.237	167.093	128.823	329.072
6.2.1.2	lognormal	2.5556	0.663165	0	NA	21.9178	0.801765	8.13502	40.6103	28.2232	30.1209	21.0941	9.52544	7.65099	20.61	5.22791	5.46506	5.87034	5.01751	16.8553	20.7677	21.4885	9.01096	6.68373	25.7647	14.0031
6.2.1.20	weibull	2.22308	125.573	129.433	0.403923	197.26	1.512	162.7	165.565	88.7015	143.074	54.8447	127.006	34.4295	195.795	141.154	35.5229	152.629	190.665	31.6038	91.3781	128.931	24.0292	93.5723	118.518	133.029
6.2.1.25	weibull	2.6913	116.919	103.547	0.034626	350.685	5.74931	124.737	140.574	116.925	105.423	109.689	139.706	84.1609	103.05	172.521	21.8603	88.055	175.613	33.7107	83.071	150.42	57.0694	53.4699	82.447	133.029
6.2.1.26	normal	386.138	74.5042	957.805	7.67295	372.603	-0.181668	385.058	459.209	378.997	470.64	383.913	368.317	405.503	494.639	486.196	163.952	363.961	456.594	383.459	386.28	424.398	324.394	334.187	365.859	301.066
6.2.1.27	weibull	2.23788	31.7377	51.7732	1.64189	131.507	6.52091	27.1167	46.858	44.3507	18.8256	21.0941	22.226	42.0805	41.2199	26.1396	16.3952	58.7034	35.1226	8.42767	20.7677	26.8606	18.0219	26.7349	5.15294	28.0061
6.2.1.3	normal	1633.9	174.707	1993.27	2.057	1994.52	2.06417	1515.83	1490.08	1487.77	1396.86	1974.41	1555.82	1905.1	1344.8	1777.49	1511.09	1778.71	1731.04	1759.28	1511.89	1692.22	1868.27	1463.74	1592.26	1687.37
6.2.1.30	lognormal	5.93475	0.755404	155.32	-1.17721	767.123	0.937109	637.243	627.897	491.89	553.472	139.221	390.543	126.241	690.433	663.945	133.894	622.256	672.346	69.5283	598.111	789.703	108.131	454.494	463.765	651.142
6.2.1.34	gamma	2.36538	0.083886	77.6599	2.06988	87.6712	2.34205	21.6934	46.858	32.2551	52.7116	46.407	31.7515	22.953	10.305	67.9628	8.19759	17.611	5.01751	16.8553	12.4606	37.6049	54.0657	26.7349	10.3059	14.0031
6.2.1.4	lognormal	3.83315	0.433024	25.8866	-1.33808	43.8356	-0.121708	37.9634	43.7341	32.2551	64.007	105.471	44.4521	45.906	20.61	26.1396	24.5928	52.833	55.1926	61.1006	53.9961	42.977	60.073	26.7349	66.9882	98.0214
6.2.1.5	normal	5306.35	565.602	3857.11	-2.5623	4273.97	-1.82527	5488.43	6200.88	5547.87	5252.34	5973.85	6061.36	5432.2	5461.64	4522.14	6071.69	5212.86	4320.08	4820.63	5744.36	4614.66	4889.95	5353.67	5462.12	4389.96
6.2.1.9	lognormal	5.53185	0.37728	77.6599	-3.12635	372.603	1.03017	295.572	190.556	137.084	316.27	345.943	390.543	141.543	257.624	156.837	527.379	346.35	260.911	195.943	282.441	139.675	297.362	260.666	391.623	210.046
6.3.1.10	weibull	1.94744	98.7617	181.206	1.77004	131.507	0.937024	59.6568	62.4774	64.5101	60.2419	147.659	31.7515	130.067	97.8973	141.154	10.9301	70.444	215.753	73.7421	37.3819	118.187	102.124	66.8373	66.9882	105.023
6.3.1.11	normal	122.157	27.5322	51.7732	-2.55641	241.096	4.32001	84.0619	128.079	104.829	112.954	198.285	127.006	118.59	139.117	67.9628	98.3711	152.629	140.49	103.239	112.146	102.07	123.15	126.991	133.976	147.032
6.3.1.2	normal	4979.39	570.357	5539.74	0.98244	3989.04	-1.73637	5087.1	4645.19	5519.65	5207.16	5952.76	5108.81	5172.07	4905.17	4124.82	5943.26	4678.66	3763.13	5347.36	4938.57	4050.58	5466.65	4738.77	5281.76	4677.02
6.3.1.5	normal	972.663	202.078	1009.58	0.182678	1183.56	1.04365	1022.3	1037.12	1040.23	1084.35	772.044	708.058	684.764	1221.14	1207.65	715.923	1044.92	1093.82	722.673	926.241	1407.5	738.899	1002.56	881.153	1169.25
6.3.2.1	normal	842.372	184.033	854.258	0.0645877	832.877	-0.0515962	875.87	827.825	959.588	711.607	611.729	514.374	776.576	937.753	1056.04	819.759	757.273	1184.13	657.358	818.249	1112.03	630.767	755.262	829.623	1169.25
6.3.2.10	normal	338.957	68.7346	724.825	5.61389	350.685	0.170631	268.456	356.121	233.849	327.565	485.165	336.566	405.503	283.387	308.447	202.207	322.868	401.401	332.893	257.52	365.305	405.493	340.87	386.47	420.092
6.3.2.12	normal	324.787	93.4765	414.186	0.95638	263.014	-0.660841	268.456	203.051	306.423	237.202	409.226	288.938	409.328	216.404	256.168	327.904	340.479	301.051	509.874	261.674	241.746	561.683	287.4	365.859	378.082
6.3.2.13	normal	1220.06	157.701	103.546	-7.07999	109.589	-7.04168	1155.17	971.523	1092.64	1088.12	1164.39	1177.98	1411.61	1030.5	1254.7	1278.82	1144.72	1364.76	1474.84	1125.61	1219.47	1564.9	1370.17	1283.08	1008.22
6.3.2.17	normal	535.965	96.9378	750.712	2.21531	394.521	-1.45912	517.93	527.934	471.73	587.358	489.383	428.645	405.503	458.571	669.173	551.971	551.812	737.574	467.736	573.19	612.423	432.526	461.178	489.529	749.163
6.3.2.19	lognormal	4.15782	0.744465	103.547	0.647712	0	NA	43.3868	24.9909	24.1913	48.9465	396.569	53.9775	179.798	72.1348	31.3675	155.754	35.222	90.3152	136.95	29.0748	59.0934	105.128	26.7349	72.1411	77.0168
6.3.2.2	lognormal	6.31167	0.245298	1035.46	2.57213	1030.14	2.5511	477.254	499.819	479.794	384.042	582.197	485.798	853.086	422.504	454.828	644.877	475.497	662.311	840.66	427.815	569.445	922.121	648.322	499.835	476.104
6.3.2.3	normal	711.608	213.73	1294.33	2.72645	1490.41	3.64387	637.243	615.402	443.507	534.647	696.106	701.708	1071.14	412.199	846.922	557.436	592.904	878.064	1076.63	606.418	821.935	1162.41	534.699	504.988	826.18
6.3.2.4	normal	1202.78	122.182	802.485	-3.27623	1139.73	-0.516074	1361.26	1174.57	1060.39	1106.94	932.36	1060.5	1258.59	1174.77	1129.23	1325.28	1314.96	1384.83	1066.1	1233.6	1214.1	1345.64	1316.7	1272.78	1120.24
6.3.2.5	normal	1329.54	114.216	1682.63	3.09139	1271.23	-0.510514	1456.17	1440.1	1350.68	1355.44	1080.02	1374.84	1319.8	1406.63	1275.61	1429.11	1314.96	1239.33	1386.35	1229.45	1477.33	1504.83	1189.7	1303.69	1127.25
6.3.2.6	normal	2575.05	234.969	1889.72	-2.91669	2586.3	0.0478675	2435.08	2474.1	2681.2	2669.47	2514.42	2851.28	2073.42	2602.01	2640.09	2713.4	2794.28	2754.61	2165.91	2749.65	2498.04	2258.75	3067.83	2524.94	2457.54
6.3.2.8	normal	1297.91	227.112	1009.58	-1.26956	1030.14	-1.17904	1266.35	1258.92	1266.01	1005.29	1387.99	1263.71	1656.44	911.99	1134.46	1453.71	1156.46	1289.5	1649.72	1133.92	1079.8	1832.23	1336.75	1442.82	1134.25
6.3.2.9	normal	775.773	100.619	1397.88	6.18275	854.794	0.785347	761.98	690.375	778.154	673.956	1025.17	689.007	795.703	602.841	805.098	748.714	757.273	898.134	741.635	785.021	768.214	886.077	621.587	793.553	917.2
6.3.3.1	lognormal	7.82628	0.150761	2329.79	-0.482499	2235.62	-0.7562	2388.98	2477.23	2394.94	2409.67	3851.78	2438.51	2367.98	2617.46	1986.61	3202.53	2377.49	2207.7	2336.57	2724.73	2261.67	3114.79	2345.99	2561.01	2121.46
6.3.3.2	lognormal	4.74713	0.361461	25.8866	-4.13156	131.507	0.364996	105.755	65.6012	100.797	64.007	130.783	130.181	130.067	61.8299	120.242	210.405	181.98	115.403	126.415	91.3781	75.2098	219.267	133.675	159.741	112.024
6.3.3.3	weibull	2.51651	267.503	517.732	2.56546	547.945	2.83436	230.492	209.299	209.658	150.605	118.127	244.486	103.288	216.404	376.41	144.824	234.813	321.121	214.906	265.827	478.119	75.0913	227.247	267.953	406.089
6.3.4.13	normal	2726.73	194.783	2174.48	-2.83522	2695.89	-0.158318	2627.61	2758.38	2761.84	2993.27	2510.2	2949.71	2716.1	2849.33	2525.08	2631.43	3117.15	2624.16	2547.26	2965.63	2412.09	2649.22	2920.79	2798.05	2450.53
6.3.4.14	normal	904.731	112.426	828.372	-0.679194	1030.14	1.11546	840.619	980.894	915.238	1099.41	995.642	1025.57	1013.76	772.873	930.568	694.063	921.643	963.362	825.912	681.182	854.168	913.11	895.62	809.011	1057.23
6.3.4.15	normal	180.94	47.6566	517.732	7.06706	372.603	4.02175	222.357	209.299	181.435	218.377	92.8141	107.955	107.114	200.947	282.307	150.289	176.11	220.77	160.126	166.142	209.513	120.146	187.145	200.965	224.049
6.3.4.16	normal	69.632	22.2321	25.8866	-1.96767	21.9178	-2.14618	84.0619	62.4774	56.4464	45.1814	109.689	104.78	57.3824	66.9823	83.6466	90.1735	23.4813	100.35	61.1006	62.3032	64.4655	90.1096	66.8373	51.5294	42.0092
6.3.4.2	lognormal	8.47916	0.157228	3468.81	-2.08356	3726.03	-1.6286	4965.07	4738.91	5592.22	4973.72	4197.73	5191.37	3879.05	5487.4	4161.42	7733.06	4919.34	4204.67	4550.94	4963.49	4066.7	4433.39	5046.22	5529.1	4032.88
6.3.4.3	normal	1731.05	386.236	1889.72	0.410827	1358.9	-0.963513	1965.96	1911.81	2116.74	1539.93	2493.32	2054.32	2249.39	1530.29	1317.43	1584.87	1549.77	1269.43	1894.12	1520.2	1267.82	2369.88	1543.94	1597.41	1113.24
6.3.4.4	normal	3364.8	306.226	3675.9	1.01593	3923.29	1.82379	3644.49	3558.09	3822.23	3524.15	3408.81	3448.21	3565.36	3462.47	2760.34	3986.76	3287.39	2980.4	3156.16	3580.36	2927.81	3222.92	3422.07	3148.45	3024.66
6.3.4.5	normal	2419.59	274.719	2743.98	1.18082	2849.32	1.56425	2554.4	2549.08	2790.06	2413.44	1991.28	2575.04	2276.17	2787.5	2305.51	2336.31	2447.93	1966.86	3048.71	2413.21	2498.04	2414.94	2192.26	2457.95	1953.43
6.3.4.6	weibull	2.53782	146.285	232.98	1.76874	306.849	2.98349	132.872	118.707	157.243	109.188	50.6259	104.78	68.8589	216.404	162.065	84.7085	135.018	200.7	48.4591	153.681	236.374	69.084	93.5723	103.059	210.046
6.3.5.1	normal	1438.69	134.773	1190.78	-1.83946	1161.64	-2.05568	1426.34	1483.84	1572.43	1532.4	1387.99	1406.59	1250.94	1483.92	1291.29	1347.14	1532.16	1364.76	1333.68	1565.89	1396.75	1423.73	1517.21	1813.83	1204.26
6.3.5.10	weibull	1.62351	188.125	258.866	0.890681	153.425	0.0309927	92.1969	121.831	72.5739	79.0675	333.287	63.5029	252.483	190.642	230.028	16.3952	58.7034	240.841	351.855	49.8426	290.095	243.296	80.2048	133.976	287.063
6.3.5.2	normal	3214.33	131.709	2381.57	-6.32269	2476.71	-5.60032	3264.85	3330.04	3181.16	3215.41	3189.43	3102.12	2876.77	3328.51	3251.76	3183.4	3410.67	3171.07	3204.62	3356.07	3008.39	3135.81	3442.12	3143.29	3276.71
6.3.5.3	normal	6853.91	418.262	5125.55	-4.13224	6465.75	-0.928018	6811.72	6978.72	7430.76	7575.42	6889.34	7623.53	6491.87	6863.11	6304.86	6880.51	6715.66	5995.93	6537.77	7102.57	6328.37	6938.44	7265.22	6874.02	6616.44
6.3.5.4	normal	2408.51	737.784	1397.88	-1.36982	701.37	-2.31388	2624.9	2402.25	1657.1	2394.61	1054.71	2197.2	1759.73	2498.96	2948.54	4049.61	2559.47	3707.94	1407.42	2782.88	3148.07	1444.76	2640.07	2256.99	2226.49
6.3.5.5	lognormal	8.8209	0.0907453	4064.2	-5.63033	3660.27	-6.78388	6291.08	6566.37	6753.41	6607.78	8011.54	6845.62	7769.58	6440.61	6283.95	6743.89	6386.93	6051.12	8214.87	6599.99	6151.09	7959.68	6469.85	6657.6	6455.41
6.3.5.6	lognormal	4.6566	0.305108	25.8866	-4.59796	43.8356	-2.87162	135.584	103.088	96.7652	124.249	88.5953	114.305	218.053	108.202	99.3303	109.301	82.1847	90.3152	141.163	87.2245	123.559	138.168	120.307	51.5294	63.0137
6.3.5.7	lognormal	6.52323	0.437167	543.619	-0.514637	394.521	-1.24794	607.415	624.774	919.27	542.177	1552.53	911.267	1143.82	551.316	397.321	756.911	510.719	471.646	1527.52	548.268	311.583	1060.29	561.434	870.847	406.089
6.4.1.1	normal	841.991	181.642	1009.58	0.922621	657.534	-1.0155	724.017	821.577	862.823	1012.82	1168.61	892.216	631.207	829.551	1124	366.159	692.7	928.24	777.453	755.946	1085.17	795.968	842.15	742.023	945.206
6.4.1.2	lognormal	8.26553	0.132133	3184.05	-1.51077	2586.3	-3.08439	3891.25	3814.24	3628.7	3802.77	4581.64	3829.23	4973.15	3689.18	3654.31	3407.47	3657.22	3682.85	5204.09	3659.28	3556.35	4941.01	3716.16	3741.03	3108.68
6.4.1.3	normal	2093.44	353.909	2433.34	0.960425	2191.78	0.277873	2001.21	2380.39	2056.26	2518.86	2265.51	2162.28	1736.78	2200.11	2483.26	1338.94	1960.69	2408.41	1375.82	2085.08	2546.39	1739.11	2138.79	1849.91	2527.55
6.4.1.4	normal	587.6	169.358	517.732	-0.412542	526.027	-0.363562	515.218	721.613	463.667	681.486	607.51	663.606	436.107	613.146	841.694	398.95	504.849	857.994	286.541	473.505	870.285	336.409	561.434	546.212	784.171
6.5.1.1	normal	527.079	121.03	543.619	0.136658	942.466	3.43209	610.126	440.465	709.612	387.807	367.038	758.86	650.334	432.809	454.828	595.692	493.108	561.961	735.314	377.973	553.329	417.508	414.391	479.223	574.125
6.5.1.2	normal	3342.08	310.472	1501.42	-5.92857	1183.56	-6.95237	3563.14	3576.83	3044.07	3283.18	2801.3	3229.12	3561.54	3039.97	3622.94	3095.96	3428.28	3336.64	2762.17	3987.41	3867.93	3270.98	3301.76	3421.55	3304.72
6.6.1.1	lognormal	5.63906	0.851368	1579.08	2.02679	219.178	-0.292673	208.799	199.928	169.339	112.954	1189.71	88.9041	887.515	133.965	413.005	95.6386	211.332	351.226	1774.02	174.449	295.467	744.906	106.94	371.012	427.093
6.6.1.2	lognormal	7.63995	0.297278	1837.95	-0.415594	1293.15	-1.59822	1743.61	1593.17	2040.13	1475.93	3400.37	1889.21	3274.62	1576.66	1761.81	1926.43	1690.66	1791.25	4100.06	1698.8	1778.17	3592.37	2025.17	2117.86	2023.44

## Sheet: S03-aaRS
aaRs	Class	KO	# Genes	PDF		Pathway	EC number	PDF
arginyl-tRNA synthetase [EC 6.1.1.19]	Class 1A	K01887	4789	log-normal		alpha-Linolenic acid metabolism	1.1.1.1	Normal
leucyl-tRNA synthetase [EC 6.1.1.4]	Class 1A	K01869	4814	log-normal		Biosynthesis of antibiotics	1.1.1.1	Normal
alanyl-tRNA synthetase [EC 6.1.1.7]	Class 2A	K01872	4819	log-normal		Biosynthesis of secondary metabolites	1.1.1.1	Normal
methionyl-tRNA formyltransferase [EC 2.1.2.9]	Class 1A	K00604	4748	Normal		Chloroalkane and chloroalkene degradation	1.1.1.1	Normal
tyrosyl-tRNA synthetase [EC 6.1.1.1]	Class 1C	K01866	4819	Normal		Drug metabolism - cytochrome P450	1.1.1.1	Normal
methionyl-tRNA synthetase [EC 6.1.1.10]	Class 1A	K01874	4799	Normal		Fatty acid degradation	1.1.1.1	Normal
seryl-tRNA synthetase [EC 6.1.1.11]	Class 2A	K01875	4822	Normal		Glycine serine and threonine metabolism	1.1.1.1	Normal
cysteinyl-tRNA synthetase [EC 6.1.1.16]	Class 1A	K01883	4798	Normal		Glycolysis / Gluconeogenesis	1.1.1.1	Normal
tryptophanyl-tRNA synthetase [EC 6.1.1.2]	Class 1C	K01867	4828	Normal		Metabolic pathways	1.1.1.1	Normal
phenylalanyl-tRNA synthetase beta chain [EC 6.1.1.20]	Class 2C	K01890	4794*	Normal		Metabolism of xenobiotics by cytochrome P450	1.1.1.1	Normal
phenylalanyl-tRNA synthetase alpha chain [EC 6.1.1.20]	Class 2C	K01889	4827*	Normal		Microbial metabolism in diverse environments	1.1.1.1	Normal
histidyl-tRNA synthetase [EC 6.1.1.21]	Class 2A	K01892	4796	Normal		Naphthalene degradation	1.1.1.1	Normal
isoleucyl-tRNA synthetase [EC 6.1.1.5]	Class 1A	K01870	4798	Normal		Retinol metabolism	1.1.1.1	Normal
threonyl-tRNA synthetase [EC 6.1.1.3	Class 2A	K01868	4795	Weibull		Tyrosine metabolism	1.1.1.1	Normal
valyl-tRNA synthetase [EC 6.1.1.9]	Class 1A	K01873	4820	Weibull		Biosynthesis of unsaturated fatty acids	1.1.1.100	Weibull
						Biotin metabolism	1.1.1.100	Weibull
						Fatty acid biosynthesis	1.1.1.100	Weibull
						Metabolic pathways	1.1.1.100	Weibull
						Glycine serine and threonine metabolism	1.1.1.103	Normal
						Microbial metabolism in diverse environments	1.1.1.107	Gamma
						Vitamin B6 metabolism	1.1.1.107	Gamma
						Ascorbate and aldarate metabolism	1.1.1.122	Gamma
						Biosynthesis of secondary metabolites	1.1.1.122	Gamma
						Fructose and mannose metabolism	1.1.1.122	Gamma
						Metabolic pathways	1.1.1.122	Gamma
						Microbial metabolism in diverse environments	1.1.1.122	Gamma
						Pentose and glucuronate interconversions	1.1.1.13	Gamma
						Amino sugar and nucleotide sugar metabolism	1.1.1.132	log-normal
						Fructose and mannose metabolism	1.1.1.132	log-normal
						Biosynthesis of antibiotics	1.1.1.133	Normal
						Polyketide sugar unit biosynthesis	1.1.1.133	Normal
						Streptomycin biosynthesis	1.1.1.133	Normal
						Fructose and mannose metabolism	1.1.1.14	Weibull
						Metabolic pathways	1.1.1.14	Weibull
						Pentose and glucuronate interconversions	1.1.1.14	Weibull
						Benzoate degradation	1.1.1.157	log-normal
						Butanoate metabolism	1.1.1.157	log-normal
						Metabolic pathways	1.1.1.157	log-normal
						Microbial metabolism in diverse environments	1.1.1.157	log-normal
						Phenylalanine metabolism	1.1.1.157	log-normal
						Secondary bile acid biosynthesis	1.1.1.159	log-normal
						Caprolactam degradation	1.1.1.163	Weibull
						Biosynthesis of secondary metabolites	1.1.1.169	Weibull
						Metabolic pathways	1.1.1.169	Weibull
						Pantothenate and CoA biosynthesis	1.1.1.169	Weibull
						Biosynthesis of antibiotics	1.1.1.18	Normal
						Inositol phosphate metabolism	1.1.1.18	Normal
						Metabolic pathways	1.1.1.18	Normal
						Microbial metabolism in diverse environments	1.1.1.18	Normal
						Streptomycin biosynthesis	1.1.1.18	Normal
						Arachidonic acid metabolism	1.1.1.184	Normal
						Folate biosynthesis	1.1.1.184	Normal
						Metabolic pathways	1.1.1.184	Normal
						Metabolism of xenobiotics by cytochrome P450	1.1.1.184	Normal
						Tryptophan metabolism	1.1.1.190	log-normal
						Biosynthesis of secondary metabolites	1.1.1.193	log-normal
						Metabolic pathways	1.1.1.193	log-normal
						Riboflavin metabolism	1.1.1.193	log-normal
						Biosynthesis of secondary metabolites	1.1.1.205	Normal
						Drug metabolism - other enzymes	1.1.1.205	Normal
						Metabolic pathways	1.1.1.205	Normal
						Purine metabolism	1.1.1.205	Normal
						Folate biosynthesis	1.1.1.21	log-normal
						Fructose and mannose metabolism	1.1.1.21	log-normal
						Galactose metabolism	1.1.1.21	log-normal
						Glycerolipid metabolism	1.1.1.21	log-normal
						Metabolic pathways	1.1.1.21	log-normal
						Pentose and glucuronate interconversions	1.1.1.21	log-normal
						Biosynthesis of unsaturated fatty acids	1.1.1.211	log-normal
						Fatty acid degradation	1.1.1.211	log-normal
						Fatty acid elongation	1.1.1.211	log-normal
						Metabolic pathways	1.1.1.211	log-normal
						Metabolic pathways	1.1.1.215	Weibull
						Microbial metabolism in diverse environments	1.1.1.215	Weibull
						Pentose phosphate pathway	1.1.1.215	Weibull
						Biosynthesis of secondary metabolites	1.1.1.219	log-normal
						Flavonoid biosynthesis	1.1.1.219	log-normal
						Metabolic pathways	1.1.1.219	log-normal
						Amino sugar and nucleotide sugar metabolism	1.1.1.22	Normal
						Ascorbate and aldarate metabolism	1.1.1.22	Normal
						Metabolic pathways	1.1.1.22	Normal
						Pentose and glucuronate interconversions	1.1.1.22	Normal
						Biosynthesis of secondary metabolites	1.1.1.23	log-normal
						Histidine metabolism	1.1.1.23	log-normal
						Metabolic pathways	1.1.1.23	log-normal
						Biosynthesis of antibiotics	1.1.1.25	Normal
						Biosynthesis of secondary metabolites	1.1.1.25	Normal
						Metabolic pathways	1.1.1.25	Normal
						Phenylalanine tyrosine and tryptophan biosynthesis	1.1.1.25	Normal
						Biosynthesis of secondary metabolites	1.1.1.26	Normal
						Glyoxylate and dicarboxylate metabolism	1.1.1.26	Normal
						Metabolic pathways	1.1.1.26	Normal
						Microbial metabolism in diverse environments	1.1.1.26	Normal
						Glycerophospholipid metabolism	1.1.1.261	Weibull
						Metabolic pathways	1.1.1.262	Normal
						Vitamin B6 metabolism	1.1.1.262	Normal
						Biosynthesis of antibiotics	1.1.1.267	Normal
						Biosynthesis of secondary metabolites	1.1.1.267	Normal
						Metabolic pathways	1.1.1.267	Normal
						Terpenoid backbone biosynthesis	1.1.1.267	Normal
						Biosynthesis of antibiotics	1.1.1.27	Weibull
						Biosynthesis of secondary metabolites	1.1.1.27	Weibull
						Cysteine and methionine metabolism	1.1.1.27	Weibull
						Glycolysis / Gluconeogenesis	1.1.1.27	Weibull
						Metabolic pathways	1.1.1.27	Weibull
						Microbial metabolism in diverse environments	1.1.1.27	Weibull
						Propanoate metabolism	1.1.1.27	Weibull
						Pyruvate metabolism	1.1.1.27	Weibull
						Amino sugar and nucleotide sugar metabolism	1.1.1.271	log-normal
						Fructose and mannose metabolism	1.1.1.271	log-normal
						Metabolic pathways	1.1.1.271	log-normal
						Microbial metabolism in diverse environments	1.1.1.28	log-normal
						Pyruvate metabolism	1.1.1.28	log-normal
						Methane metabolism	1.1.1.284	Normal
						Microbial metabolism in diverse environments	1.1.1.284	Normal
						Biosynthesis of antibiotics	1.1.1.29	Weibull
						Biosynthesis of secondary metabolites	1.1.1.29	Weibull
						Glycine serine and threonine metabolism	1.1.1.29	Weibull
						Glyoxylate and dicarboxylate metabolism	1.1.1.29	Weibull
						Metabolic pathways	1.1.1.29	Weibull
						Methane metabolism	1.1.1.29	Weibull
						Microbial metabolism in diverse environments	1.1.1.29	Weibull
						Biosynthesis of antibiotics	1.1.1.3	Normal
						Biosynthesis of secondary metabolites	1.1.1.3	Normal
						Cysteine and methionine metabolism	1.1.1.3	Normal
						Glycine serine and threonine metabolism	1.1.1.3	Normal
						Lysine biosynthesis	1.1.1.3	Normal
						Metabolic pathways	1.1.1.3	Normal
						Microbial metabolism in diverse environments	1.1.1.3	Normal
						Butanoate metabolism	1.1.1.30	Normal
						Metabolic pathways	1.1.1.30	Normal
						Synthesis and degradation of ketone bodies	1.1.1.30	Normal
						Metabolic pathways	1.1.1.31	Normal
						Valine leucine and isoleucine biosynthesis	1.1.1.31	Normal
						Biosynthesis of antibiotics	1.1.1.34	Normal
						Biosynthesis of secondary metabolites	1.1.1.34	Normal
						Metabolic pathways	1.1.1.34	Normal
						Terpenoid backbone biosynthesis	1.1.1.34	Normal
						Benzoate degradation	1.1.1.35	Normal
						Biosynthesis of antibiotics	1.1.1.35	Normal
						Biosynthesis of secondary metabolites	1.1.1.35	Normal
						Butanoate metabolism	1.1.1.35	Normal
						Caprolactam degradation	1.1.1.35	Normal
						Carbon fixation pathways in prokaryotes	1.1.1.35	Normal
						Fatty acid degradation	1.1.1.35	Normal
						Fatty acid elongation	1.1.1.35	Normal
						Geraniol degradation	1.1.1.35	Normal
						Lysine degradation	1.1.1.35	Normal
						Metabolic pathways	1.1.1.35	Normal
						Microbial metabolism in diverse environments	1.1.1.35	Normal
						Primary bile acid biosynthesis	1.1.1.35	Normal
						Toluene degradation	1.1.1.35	Normal
						Tryptophan metabolism	1.1.1.35	Normal
						Valine leucine and isoleucine biosynthesis	1.1.1.35	Normal
						Butanoate metabolism	1.1.1.36	Gamma
						Glyoxylate and dicarboxylate metabolism	1.1.1.36	Gamma
						Metabolic pathways	1.1.1.36	Gamma
						Microbial metabolism in diverse environments	1.1.1.36	Gamma
						Biosynthesis of antibiotics	1.1.1.37	Normal
						Biosynthesis of secondary metabolites	1.1.1.37	Normal
						Carbon fixation in photosynthetic organisms	1.1.1.37	Normal
						Carbon fixation pathways in prokaryotes	1.1.1.37	Normal
						Citrate cycle (TCA cycle)	1.1.1.37	Normal
						Cysteine and methionine metabolism	1.1.1.37	Normal
						Glyoxylate and dicarboxylate metabolism	1.1.1.37	Normal
						Metabolic pathways	1.1.1.37	Normal
						Methane metabolism	1.1.1.37	Normal
						Microbial metabolism in diverse environments	1.1.1.37	Normal
						Pyruvate metabolism	1.1.1.37	Normal
						Pyruvate metabolism	1.1.1.38	log-normal
						Carbon fixation in photosynthetic organisms	1.1.1.39	Weibull
						Metabolic pathways	1.1.1.39	Weibull
						Microbial metabolism in diverse environments	1.1.1.39	Weibull
						Pyruvate metabolism	1.1.1.39	Weibull
						Carbon fixation in photosynthetic organisms	1.1.1.40	log-normal
						Metabolic pathways	1.1.1.40	log-normal
						Microbial metabolism in diverse environments	1.1.1.40	log-normal
						Pyruvate metabolism	1.1.1.40	log-normal
						Biosynthesis of antibiotics	1.1.1.41	Normal
						Biosynthesis of secondary metabolites	1.1.1.41	Normal
						Citrate cycle (TCA cycle)	1.1.1.41	Normal
						Metabolic pathways	1.1.1.41	Normal
						Microbial metabolism in diverse environments	1.1.1.41	Normal
						Biosynthesis of antibiotics	1.1.1.42	Normal
						Biosynthesis of secondary metabolites	1.1.1.42	Normal
						Carbon fixation pathways in prokaryotes	1.1.1.42	Normal
						Citrate cycle (TCA cycle)	1.1.1.42	Normal
						Glutathione metabolism	1.1.1.42	Normal
						Metabolic pathways	1.1.1.42	Normal
						Microbial metabolism in diverse environments	1.1.1.42	Normal
						Biosynthesis of antibiotics	1.1.1.44	Normal
						Biosynthesis of secondary metabolites	1.1.1.44	Normal
						Glutathione metabolism	1.1.1.44	Normal
						Metabolic pathways	1.1.1.44	Normal
						Microbial metabolism in diverse environments	1.1.1.44	Normal
						Pentose phosphate pathway	1.1.1.44	Normal
						Microbial metabolism in diverse environments	1.1.1.47	Normal
						Pentose phosphate pathway	1.1.1.47	Normal
						Biosynthesis of antibiotics	1.1.1.49	log-normal
						Biosynthesis of secondary metabolites	1.1.1.49	log-normal
						Glutathione metabolism	1.1.1.49	log-normal
						Metabolic pathways	1.1.1.49	log-normal
						Pentose phosphate pathway	1.1.1.49	log-normal
						Biosynthesis of antibiotics	1.1.1.5	Weibull
						Biosynthesis of secondary metabolites	1.1.1.5	Weibull
						Metabolic pathways	1.1.1.53	Weibull
						Steroid hormone biosynthesis	1.1.1.53	Weibull
						Glycerolipid metabolism	1.1.1.6	log-normal
						Metabolic pathways	1.1.1.6	log-normal
						Propanoate metabolism	1.1.1.6	log-normal
						Glyoxylate and dicarboxylate metabolism	1.1.1.60	Normal
						Metabolic pathways	1.1.1.60	Normal
						Butanoate metabolism	1.1.1.61	Gamma
						Metabolic pathways	1.1.1.61	Gamma
						Biosynthesis of secondary metabolites	1.1.1.79	Gamma
						Glyoxylate and dicarboxylate metabolism	1.1.1.79	Gamma
						Metabolic pathways	1.1.1.79	Gamma
						Microbial metabolism in diverse environments	1.1.1.79	Gamma
						Pyruvate metabolism	1.1.1.79	Gamma
						Biosynthesis of secondary metabolites	1.1.1.8	Weibull
						Glycerophospholipid metabolism	1.1.1.8	Weibull
						Biosynthesis of secondary metabolites	1.1.1.81	Weibull
						Glycine serine and threonine metabolism	1.1.1.81	Weibull
						Glyoxylate and dicarboxylate metabolism	1.1.1.81	Weibull
						Metabolic pathways	1.1.1.81	Weibull
						Carbon fixation in photosynthetic organisms	1.1.1.82	Weibull
						Metabolic pathways	1.1.1.82	Weibull
						Microbial metabolism in diverse environments	1.1.1.82	Weibull
						Pyruvate metabolism	1.1.1.82	Weibull
						Butanoate metabolism	1.1.1.83	Weibull
						Biosynthesis of secondary metabolites	1.1.1.85	Normal
						C5-Branched dibasic acid metabolism	1.1.1.85	Normal
						Metabolic pathways	1.1.1.85	Normal
						Valine leucine and isoleucine biosynthesis	1.1.1.85	Normal
						Biosynthesis of antibiotics	1.1.1.86	Normal
						Biosynthesis of secondary metabolites	1.1.1.86	Normal
						Metabolic pathways	1.1.1.86	Normal
						Pantothenate and CoA biosynthesis	1.1.1.86	Normal
						Valine leucine and isoleucine biosynthesis	1.1.1.86	Normal
						Biosynthesis of antibiotics	1.1.1.88	log-normal
						Biosynthesis of secondary metabolites	1.1.1.88	log-normal
						Terpenoid backbone biosynthesis	1.1.1.88	log-normal
						Metabolic pathways	1.1.1.90	Weibull
						Microbial metabolism in diverse environments	1.1.1.90	Weibull
						Phenylalanine metabolism	1.1.1.90	Weibull
						Toluene degradation	1.1.1.90	Weibull
						Tyrosine metabolism	1.1.1.90	Weibull
						Xylene degradation	1.1.1.90	Weibull
						Glyoxylate and dicarboxylate metabolism	1.1.1.93	Normal
						Biosynthesis of secondary metabolites	1.1.1.94	Normal
						Glycerophospholipid metabolism	1.1.1.94	Normal
						Biosynthesis of antibiotics	1.1.1.95	log-normal
						Glycine serine and threonine metabolism	1.1.1.95	log-normal
						Metabolic pathways	1.1.1.95	log-normal
						Methane metabolism	1.1.1.95	log-normal
						Microbial metabolism in diverse environments	1.1.1.95	log-normal
						Metabolic pathways	1.1.2.3	log-normal
						Pyruvate metabolism	1.1.2.3	log-normal
						Pyruvate metabolism	1.1.2.4	Normal
						Biosynthesis of antibiotics	1.1.3.15	log-normal
						Biosynthesis of secondary metabolites	1.1.3.15	log-normal
						Glyoxylate and dicarboxylate metabolism	1.1.3.15	log-normal
						Metabolic pathways	1.1.3.15	log-normal
						Microbial metabolism in diverse environments	1.1.3.15	log-normal
						Biosynthesis of secondary metabolites	1.1.3.21	Weibull
						Glycerophospholipid metabolism	1.1.3.21	Weibull
						Ascorbate and aldarate metabolism	1.1.3.8	Weibull
						Metabolic pathways	1.1.3.8	Weibull
						Pentose phosphate pathway	1.1.5.2	Weibull
						Biosynthesis of secondary metabolites	1.1.5.3	Normal
						Glycerophospholipid metabolism	1.1.5.3	Normal
						Biosynthesis of antibiotics	1.1.5.4	log-normal
						Biosynthesis of secondary metabolites	1.1.5.4	log-normal
						Citrate cycle (TCA cycle)	1.1.5.4	log-normal
						Metabolic pathways	1.1.5.4	log-normal
						Microbial metabolism in diverse environments	1.1.5.4	log-normal
						Pyruvate metabolism	1.1.5.4	log-normal
						Glycine serine and threonine metabolism	1.1.99.1	log-normal
						Metabolic pathways	1.1.99.1	log-normal
						Butanoate metabolism	1.1.99.2	Weibull
						Fructose and mannose metabolism	1.1.99.21	Weibull
						Metabolic pathways	1.1.99.3	Weibull
						Microbial metabolism in diverse environments	1.1.99.3	Weibull
						Pentose phosphate pathway	1.1.99.3	Weibull
						Metabolic pathways	1.10.2.2	log-normal
						Oxidative phosphorylation	1.10.2.2	log-normal
						Glutathione metabolism	1.11.1.15	Normal
						Metabolic pathways	1.11.1.15	Normal
						Biosynthesis of antibiotics	1.11.1.6	log-normal
						Biosynthesis of secondary metabolites	1.11.1.6	log-normal
						Glyoxylate and dicarboxylate metabolism	1.11.1.6	log-normal
						Tryptophan metabolism	1.11.1.6	log-normal
						Biosynthesis of secondary metabolites	1.11.1.7	Normal
						Metabolic pathways	1.11.1.7	Normal
						Phenylpropanoid biosynthesis	1.11.1.7	Normal
						Arachidonic acid metabolism	1.11.1.9	Normal
						Glutathione metabolism	1.11.1.9	Normal
						Benzoate degradation	1.13.11.2	Weibull
						Chlorocyclohexane and chlorobenzene degradation	1.13.11.2	Weibull
						Metabolic pathways	1.13.11.2	Weibull
						Microbial metabolism in diverse environments	1.13.11.2	Weibull
						Styrene degradation	1.13.11.2	Weibull
						Xylene degradation	1.13.11.2	Weibull
						Metabolic pathways	1.13.11.27	log-normal
						Phenylalanine metabolism	1.13.11.27	log-normal
						Tyrosine metabolism	1.13.11.27	log-normal
						Ubiquinone and other terpenoid-quinone biosynthesis	1.13.11.27	log-normal
						Chlorocyclohexane and chlorobenzene degradation	1.13.11.39	log-normal
						Dioxin degradation	1.13.11.39	log-normal
						Metabolic pathways	1.13.11.39	log-normal
						Microbial metabolism in diverse environments	1.13.11.39	log-normal
						Metabolic pathways	1.13.11.5	log-normal
						Microbial metabolism in diverse environments	1.13.11.5	log-normal
						Styrene degradation	1.13.11.5	log-normal
						Tyrosine metabolism	1.13.11.5	log-normal
						Biosynthesis of secondary metabolites	1.13.11.51	Weibull
						Carotenoid biosynthesis	1.13.11.51	Weibull
						Metabolic pathways	1.13.11.51	Weibull
						Nitrogen metabolism	1.13.12.16	Normal
						Lysine degradation	1.14.11.1	log-normal
						Sulfur metabolism	1.14.11.17	Normal
						Taurine and hypotaurine metabolism	1.14.11.17	Normal
						Dioxin degradation	1.14.13.1	log-normal
						Metabolic pathways	1.14.13.1	log-normal
						Microbial metabolism in diverse environments	1.14.13.1	log-normal
						Naphthalene degradation	1.14.13.1	log-normal
						Polycyclic aromatic hydrocarbon degradation	1.14.13.1	log-normal
						Benzoate degradation	1.14.13.2	Weibull
						Metabolic pathways	1.14.13.2	Weibull
						Microbial metabolism in diverse environments	1.14.13.2	Weibull
						Caprolactam degradation	1.14.13.22	Normal
						Microbial metabolism in diverse environments	1.14.13.22	Normal
						Aminobenzoate degradation	1.14.13.7	log-normal
						Metabolic pathways	1.14.13.7	log-normal
						Microbial metabolism in diverse environments	1.14.13.7	log-normal
						Toluene degradation	1.14.13.7	log-normal
						Drug metabolism - cytochrome P450	1.14.13.8	Weibull
						Microbial metabolism in diverse environments	1.14.13.8	Weibull
						Aminobenzoate degradation	1.14.13.82	Weibull
						Microbial metabolism in diverse environments	1.14.13.82	Weibull
						Metabolic pathways	1.14.13.9	log-normal
						Tryptophan metabolism	1.14.13.9	log-normal
						Sulfur metabolism	1.14.14.5	Weibull
						Arachidonic acid metabolism	1.14.15.3	Normal
						Caprolactam degradation	1.14.15.3	Normal
						Fatty acid degradation	1.14.15.3	Normal
						Glycine serine and threonine metabolism	1.14.15.7	Gamma
						Folate biosynthesis	1.14.16.1	log-normal
						Metabolic pathways	1.14.16.1	log-normal
						Phenylalanine metabolism	1.14.16.1	log-normal
						Phenylalanine tyrosine and tryptophan biosynthesis	1.14.16.1	log-normal
						Biosynthesis of unsaturated fatty acids	1.14.19.1	Normal
						Biosynthesis of unsaturated fatty acids	1.14.19.3	log-normal
						Linoleic acid metabolism	1.14.19.3	log-normal
						Metabolic pathways	1.14.19.3	log-normal
						Porphyrin and chlorophyll metabolism	1.16.3.1	log-normal
						Metabolic pathways	1.17.1.4	Weibull
						Microbial metabolism in diverse environments	1.17.1.4	Weibull
						Purine metabolism	1.17.1.4	Weibull
						Biosynthesis of secondary metabolites	1.17.3.2	log-normal
						Caffeine metabolism	1.17.3.2	log-normal
						Drug metabolism - other enzymes	1.17.3.2	log-normal
						Metabolic pathways	1.17.3.2	log-normal
						Purine metabolism	1.17.3.2	log-normal
						Drug metabolism - other enzymes	1.17.4.1	log-normal
						Glutathione metabolism	1.17.4.1	log-normal
						Metabolic pathways	1.17.4.1	log-normal
						Purine metabolism	1.17.4.1	log-normal
						Pyrimidine metabolism	1.17.4.1	log-normal
						Metabolic pathways	1.17.4.2	log-normal
						Purine metabolism	1.17.4.2	log-normal
						Pyrimidine metabolism	1.17.4.2	log-normal
						Biosynthesis of antibiotics	1.17.7.1	Normal
						Biosynthesis of secondary metabolites	1.17.7.1	Normal
						Metabolic pathways	1.17.7.1	Normal
						Terpenoid backbone biosynthesis	1.17.7.1	Normal
						Fatty acid degradation	1.18.1.1	log-normal
						Metabolic pathways	1.18.1.2	Weibull
						Photosynthesis	1.18.1.2	Weibull
						Fatty acid degradation	1.18.1.3	log-normal
						Benzoate degradation	1.2.1.10	Weibull
						Butanoate metabolism	1.2.1.10	Weibull
						Dioxin degradation	1.2.1.10	Weibull
						Metabolic pathways	1.2.1.10	Weibull
						Microbial metabolism in diverse environments	1.2.1.10	Weibull
						Phenylalanine metabolism	1.2.1.10	Weibull
						Pyruvate metabolism	1.2.1.10	Weibull
						Xylene degradation	1.2.1.10	Weibull
						Biosynthesis of antibiotics	1.2.1.11	Normal
						Biosynthesis of secondary metabolites	1.2.1.11	Normal
						Cysteine and methionine metabolism	1.2.1.11	Normal
						Glycine serine and threonine metabolism	1.2.1.11	Normal
						Lysine biosynthesis	1.2.1.11	Normal
						Metabolic pathways	1.2.1.11	Normal
						Microbial metabolism in diverse environments	1.2.1.11	Normal
						Monobactam biosynthesis	1.2.1.11	Normal
						Biosynthesis of antibiotics	1.2.1.12	Normal
						Biosynthesis of secondary metabolites	1.2.1.12	Normal
						Carbon fixation in photosynthetic organisms	1.2.1.12	Normal
						Glycolysis / Gluconeogenesis	1.2.1.12	Normal
						Metabolic pathways	1.2.1.12	Normal
						Microbial metabolism in diverse environments	1.2.1.12	Normal
						Alanine aspartate and glutamate metabolism	1.2.1.16	Normal
						Butanoate metabolism	1.2.1.16	Normal
						Metabolic pathways	1.2.1.16	Normal
						Microbial metabolism in diverse environments	1.2.1.16	Normal
						Nicotinate and nicotinamide metabolism	1.2.1.16	Normal
						Tyrosine metabolism	1.2.1.16	Normal
						Arginine and proline metabolism	1.2.1.19	Weibull
						beta-Alanine metabolism	1.2.1.19	Weibull
						Metabolic pathways	1.2.1.19	Weibull
						Microbial metabolism in diverse environments	1.2.1.22	Normal
						Pyruvate metabolism	1.2.1.22	Normal
						Alanine aspartate and glutamate metabolism	1.2.1.24	Normal
						Butanoate metabolism	1.2.1.24	Normal
						Metabolic pathways	1.2.1.24	Normal
						Nicotinate and nicotinamide metabolism	1.2.1.24	Normal
						Metabolic pathways	1.2.1.27	Normal
						Propanoate metabolism	1.2.1.27	Normal
						Valine leucine and isoleucine biosynthesis	1.2.1.27	Normal
						Arginine and proline metabolism	1.2.1.3	Normal
						Ascorbate and aldarate metabolism	1.2.1.3	Normal
						beta-Alanine metabolism	1.2.1.3	Normal
						Biosynthesis of antibiotics	1.2.1.3	Normal
						Biosynthesis of secondary metabolites	1.2.1.3	Normal
						Chloroalkane and chloroalkene degradation	1.2.1.3	Normal
						Fatty acid degradation	1.2.1.3	Normal
						Glycerolipid metabolism	1.2.1.3	Normal
						Glycolysis / Gluconeogenesis	1.2.1.3	Normal
						Histidine metabolism	1.2.1.3	Normal
						Insect hormone biosynthesis	1.2.1.3	Normal
						Limonene and pinene degradation	1.2.1.3	Normal
						Lysine degradation	1.2.1.3	Normal
						Metabolic pathways	1.2.1.3	Normal
						Microbial metabolism in diverse environments	1.2.1.3	Normal
						Pyruvate metabolism	1.2.1.3	Normal
						Tryptophan metabolism	1.2.1.3	Normal
						Valine leucine and isoleucine biosynthesis	1.2.1.3	Normal
						Biosynthesis of antibiotics	1.2.1.31	Weibull
						Biosynthesis of secondary metabolites	1.2.1.31	Weibull
						Lysine degradation	1.2.1.31	Weibull
						Metabolic pathways	1.2.1.31	Weibull
						Arginine biosynthesis	1.2.1.38	Normal
						Biosynthesis of antibiotics	1.2.1.38	Normal
						Biosynthesis of secondary metabolites	1.2.1.38	Normal
						Metabolic pathways	1.2.1.38	Normal
						Metabolic pathways	1.2.1.39	log-normal
						Microbial metabolism in diverse environments	1.2.1.39	log-normal
						Phenylalanine metabolism	1.2.1.39	log-normal
						Styrene degradation	1.2.1.39	log-normal
						Arginine and proline metabolism	1.2.1.41	Normal
						Biosynthesis of antibiotics	1.2.1.41	Normal
						Biosynthesis of secondary metabolites	1.2.1.41	Normal
						Carbapenem biosynthesis	1.2.1.41	Normal
						Metabolic pathways	1.2.1.41	Normal
						beta-Alanine metabolism	1.2.1.5	Weibull
						Biosynthesis of secondary metabolites	1.2.1.5	Weibull
						Drug metabolism - cytochrome P450	1.2.1.5	Weibull
						Glycolysis / Gluconeogenesis	1.2.1.5	Weibull
						Histidine metabolism	1.2.1.5	Weibull
						Metabolic pathways	1.2.1.5	Weibull
						Metabolism of xenobiotics by cytochrome P450	1.2.1.5	Weibull
						Microbial metabolism in diverse environments	1.2.1.5	Weibull
						Phenylalanine metabolism	1.2.1.5	Weibull
						Tyrosine metabolism	1.2.1.5	Weibull
						Biosynthesis of antibiotics	1.2.1.59	log-normal
						Biosynthesis of secondary metabolites	1.2.1.59	log-normal
						Carbon fixation in photosynthetic organisms	1.2.1.59	log-normal
						Glycolysis / Gluconeogenesis	1.2.1.59	log-normal
						Metabolic pathways	1.2.1.59	log-normal
						Microbial metabolism in diverse environments	1.2.1.59	log-normal
						Microbial metabolism in diverse environments	1.2.1.60	Weibull
						Tyrosine metabolism	1.2.1.60	Weibull
						Phenylpropanoid biosynthesis	1.2.1.68	log-normal
						Biosynthesis of secondary metabolites	1.2.1.70	Normal
						Metabolic pathways	1.2.1.70	Normal
						Microbial metabolism in diverse environments	1.2.1.70	Normal
						Porphyrin and chlorophyll metabolism	1.2.1.70	Normal
						Glycine serine and threonine metabolism	1.2.1.8	Normal
						Metabolic pathways	1.2.1.8	Normal
						Glyoxylate and dicarboxylate metabolism	1.2.2.1	log-normal
						Drug metabolism - cytochrome P450	1.2.3.1	Weibull
						Metabolic pathways	1.2.3.1	Weibull
						Microbial metabolism in diverse environments	1.2.3.1	Weibull
						Nicotinate and nicotinamide metabolism	1.2.3.1	Weibull
						Retinol metabolism	1.2.3.1	Weibull
						Tryptophan metabolism	1.2.3.1	Weibull
						Tyrosine metabolism	1.2.3.1	Weibull
						Valine leucine and isoleucine biosynthesis	1.2.3.1	Weibull
						Vitamin B6 metabolism	1.2.3.1	Weibull
						Biosynthesis of antibiotics	1.2.4.1	Normal
						Biosynthesis of secondary metabolites	1.2.4.1	Normal
						Citrate cycle (TCA cycle)	1.2.4.1	Normal
						Glycolysis / Gluconeogenesis	1.2.4.1	Normal
						Metabolic pathways	1.2.4.1	Normal
						Microbial metabolism in diverse environments	1.2.4.1	Normal
						Pyruvate metabolism	1.2.4.1	Normal
						Biosynthesis of antibiotics	1.2.4.2	log-normal
						Biosynthesis of secondary metabolites	1.2.4.2	log-normal
						Citrate cycle (TCA cycle)	1.2.4.2	log-normal
						Lysine degradation	1.2.4.2	log-normal
						Metabolic pathways	1.2.4.2	log-normal
						Microbial metabolism in diverse environments	1.2.4.2	log-normal
						Tryptophan metabolism	1.2.4.2	log-normal
						Biosynthesis of antibiotics	1.2.4.4	Normal
						Biosynthesis of secondary metabolites	1.2.4.4	Normal
						Metabolic pathways	1.2.4.4	Normal
						Propanoate metabolism	1.2.4.4	Normal
						Valine leucine and isoleucine biosynthesis	1.2.4.4	Normal
						Carbon fixation pathways in prokaryotes	1.2.7.3	Weibull
						Citrate cycle (TCA cycle)	1.2.7.3	Weibull
						Metabolic pathways	1.2.7.3	Weibull
						Microbial metabolism in diverse environments	1.2.7.3	Weibull
						Metabolic pathways	1.2.7.5	log-normal
						Microbial metabolism in diverse environments	1.2.7.5	log-normal
						Pentose phosphate pathway	1.2.7.5	log-normal
						Biosynthesis of antibiotics	1.21.3.1	Gamma
						Metabolic pathways	1.21.3.1	Gamma
						Penicillin and cephalosporin biosynthesis	1.21.3.1	Gamma
						beta-Alanine metabolism	1.3.1.1	log-normal
						Metabolic pathways	1.3.1.1	log-normal
						Pantothenate and CoA biosynthesis	1.3.1.1	log-normal
						Pyrimidine metabolism	1.3.1.1	log-normal
						Biotin metabolism	1.3.1.10	Normal
						Fatty acid biosynthesis	1.3.1.10	Normal
						Metabolic pathways	1.3.1.10	Normal
						Biosynthesis of antibiotics	1.3.1.12	Normal
						Biosynthesis of secondary metabolites	1.3.1.12	Normal
						Metabolic pathways	1.3.1.12	Normal
						Novobiocin biosynthesis	1.3.1.12	Normal
						Phenylalanine tyrosine and tryptophan biosynthesis	1.3.1.12	Normal
						beta-Alanine metabolism	1.3.1.2	log-normal
						Drug metabolism - other enzymes	1.3.1.2	log-normal
						Metabolic pathways	1.3.1.2	log-normal
						Pantothenate and CoA biosynthesis	1.3.1.2	log-normal
						Pyrimidine metabolism	1.3.1.2	log-normal
						Metabolism of xenobiotics by cytochrome P450	1.3.1.20	Weibull
						Benzoate degradation	1.3.1.32	Gamma
						Chlorocyclohexane and chlorobenzene degradation	1.3.1.32	Gamma
						Fluorobenzoate degradation	1.3.1.32	Gamma
						Metabolic pathways	1.3.1.32	Gamma
						Microbial metabolism in diverse environments	1.3.1.32	Gamma
						Toluene degradation	1.3.1.32	Gamma
						Biosynthesis of secondary metabolites	1.3.1.33	log-normal
						Metabolic pathways	1.3.1.33	log-normal
						Porphyrin and chlorophyll metabolism	1.3.1.33	log-normal
						Biosynthesis of unsaturated fatty acids	1.3.1.38	Weibull
						Fatty acid elongation	1.3.1.38	Weibull
						Metabolic pathways	1.3.1.38	Weibull
						Biosynthesis of secondary metabolites	1.3.1.43	log-normal
						Metabolic pathways	1.3.1.43	log-normal
						Novobiocin biosynthesis	1.3.1.43	log-normal
						Phenylalanine tyrosine and tryptophan biosynthesis	1.3.1.43	log-normal
						Butanoate metabolism	1.3.1.44	Weibull
						Metabolic pathways	1.3.1.44	Weibull
						Microbial metabolism in diverse environments	1.3.1.44	Weibull
						Metabolic pathways	1.3.1.54	Weibull
						Porphyrin and chlorophyll metabolism	1.3.1.54	Weibull
						Biosynthesis of secondary metabolites	1.3.1.76	log-normal
						Metabolic pathways	1.3.1.76	log-normal
						Microbial metabolism in diverse environments	1.3.1.76	log-normal
						Porphyrin and chlorophyll metabolism	1.3.1.76	log-normal
						Fatty acid biosynthesis	1.3.1.9	log-normal
						Metabolic pathways	1.3.1.9	log-normal
						Biosynthesis of secondary metabolites	1.3.3.3	log-normal
						Metabolic pathways	1.3.3.3	log-normal
						Porphyrin and chlorophyll metabolism	1.3.3.3	log-normal
						Biosynthesis of secondary metabolites	1.3.3.4	Normal
						Metabolic pathways	1.3.3.4	Normal
						Porphyrin and chlorophyll metabolism	1.3.3.4	Normal
						Biosynthesis of secondary metabolites	1.3.3.5	Weibull
						Porphyrin and chlorophyll metabolism	1.3.3.5	Weibull
						Biosynthesis of antibiotics	1.3.5.1	Normal
						Biosynthesis of secondary metabolites	1.3.5.1	Normal
						Butanoate metabolism	1.3.5.1	Normal
						Carbon fixation pathways in prokaryotes	1.3.5.1	Normal
						Citrate cycle (TCA cycle)	1.3.5.1	Normal
						Metabolic pathways	1.3.5.1	Normal
						Microbial metabolism in diverse environments	1.3.5.1	Normal
						Oxidative phosphorylation	1.3.5.1	Normal
						Metabolic pathways	1.3.5.2	Gamma
						Pyrimidine metabolism	1.3.5.2	Gamma
						Microbial metabolism in diverse environments	1.3.7.1	Weibull
						Nicotinate and nicotinamide metabolism	1.3.7.1	Weibull
						Alanine aspartate and glutamate metabolism	1.4.1.1	Normal
						Metabolic pathways	1.4.1.1	Normal
						Taurine and hypotaurine metabolism	1.4.1.1	Normal
						Alanine aspartate and glutamate metabolism	1.4.1.13	Normal
						Biosynthesis of antibiotics	1.4.1.13	Normal
						Biosynthesis of secondary metabolites	1.4.1.13	Normal
						Metabolic pathways	1.4.1.13	Normal
						Microbial metabolism in diverse environments	1.4.1.13	Normal
						Nitrogen metabolism	1.4.1.13	Normal
						Alanine aspartate and glutamate metabolism	1.4.1.14	Normal
						Biosynthesis of antibiotics	1.4.1.14	Normal
						Biosynthesis of secondary metabolites	1.4.1.14	Normal
						Metabolic pathways	1.4.1.14	Normal
						Microbial metabolism in diverse environments	1.4.1.14	Normal
						Nitrogen metabolism	1.4.1.14	Normal
						Alanine aspartate and glutamate metabolism	1.4.1.2	log-normal
						Arginine biosynthesis	1.4.1.2	log-normal
						Metabolic pathways	1.4.1.2	log-normal
						Microbial metabolism in diverse environments	1.4.1.2	log-normal
						Nitrogen metabolism	1.4.1.2	log-normal
						Taurine and hypotaurine metabolism	1.4.1.2	log-normal
						Metabolic pathways	1.4.1.21	Weibull
						Nicotinate and nicotinamide metabolism	1.4.1.21	Weibull
						Alanine aspartate and glutamate metabolism	1.4.1.3	Normal
						Arginine biosynthesis	1.4.1.3	Normal
						D-Glutamine and D-glutamate metabolism	1.4.1.3	Normal
						Metabolic pathways	1.4.1.3	Normal
						Microbial metabolism in diverse environments	1.4.1.3	Normal
						Nitrogen metabolism	1.4.1.3	Normal
						Alanine aspartate and glutamate metabolism	1.4.1.4	Normal
						Arginine biosynthesis	1.4.1.4	Normal
						Metabolic pathways	1.4.1.4	Normal
						Microbial metabolism in diverse environments	1.4.1.4	Normal
						Nitrogen metabolism	1.4.1.4	Normal
						Biosynthesis of antibiotics	1.4.1.9	Weibull
						Biosynthesis of secondary metabolites	1.4.1.9	Weibull
						Metabolic pathways	1.4.1.9	Weibull
						Valine leucine and isoleucine biosynthesis	1.4.1.9	Weibull
						Valine leucine and isoleucine biosynthesis	1.4.1.9	Weibull
						Alanine aspartate and glutamate metabolism	1.4.3.16	Normal
						Metabolic pathways	1.4.3.16	Normal
						Nicotinate and nicotinamide metabolism	1.4.3.16	Normal
						Metabolic pathways	1.4.3.19	Normal
						Thiamine metabolism	1.4.3.19	Normal
						Alanine aspartate and glutamate metabolism	1.4.3.2	Weibull
						Biosynthesis of secondary metabolites	1.4.3.2	Weibull
						Cysteine and methionine metabolism	1.4.3.2	Weibull
						Isoquinoline alkaloid biosynthesis	1.4.3.2	Weibull
						Metabolic pathways	1.4.3.2	Weibull
						Phenylalanine metabolism	1.4.3.2	Weibull
						Phenylalanine tyrosine and tryptophan biosynthesis	1.4.3.2	Weibull
						Tryptophan metabolism	1.4.3.2	Weibull
						Tyrosine metabolism	1.4.3.2	Weibull
						Valine leucine and isoleucine biosynthesis	1.4.3.2	Weibull
						Arginine and proline metabolism	1.4.3.3	log-normal
						Biosynthesis of antibiotics	1.4.3.3	log-normal
						D-Arginine and D-ornithine metabolism	1.4.3.3	log-normal
						Glycine serine and threonine metabolism	1.4.3.3	log-normal
						Metabolic pathways	1.4.3.3	log-normal
						Penicillin and cephalosporin biosynthesis	1.4.3.3	log-normal
						Arginine and proline metabolism	1.4.3.4	log-normal
						Biosynthesis of secondary metabolites	1.4.3.4	log-normal
						Drug metabolism - cytochrome P450	1.4.3.4	log-normal
						Glycine serine and threonine metabolism	1.4.3.4	log-normal
						Histidine metabolism	1.4.3.4	log-normal
						Isoquinoline alkaloid biosynthesis	1.4.3.4	log-normal
						Metabolic pathways	1.4.3.4	log-normal
						Phenylalanine metabolism	1.4.3.4	log-normal
						Tryptophan metabolism	1.4.3.4	log-normal
						Tyrosine metabolism	1.4.3.4	log-normal
						Metabolic pathways	1.4.3.5	Normal
						Microbial metabolism in diverse environments	1.4.3.5	Normal
						Vitamin B6 metabolism	1.4.3.5	Normal
						Glycine serine and threonine metabolism	1.4.4.2	log-normal
						Metabolic pathways	1.4.4.2	log-normal
						Glyoxylate and dicarboxylate metabolism	1.4.7.1	Normal
						Microbial metabolism in diverse environments	1.4.7.1	Normal
						Nitrogen metabolism	1.4.7.1	Normal
						Biosynthesis of antibiotics	1.5.1.10	log-normal
						Biosynthesis of secondary metabolites	1.5.1.10	log-normal
						Lysine biosynthesis	1.5.1.10	log-normal
						Lysine degradation	1.5.1.10	log-normal
						Metabolic pathways	1.5.1.10	log-normal
						Arginine and proline metabolism	1.5.1.2	Normal
						Biosynthesis of antibiotics	1.5.1.2	Normal
						Biosynthesis of secondary metabolites	1.5.1.2	Normal
						Metabolic pathways	1.5.1.2	Normal
						Carbon fixation pathways in prokaryotes	1.5.1.20	Weibull
						Metabolic pathways	1.5.1.20	Weibull
						Microbial metabolism in diverse environments	1.5.1.20	Weibull
						One carbon pool by folate	1.5.1.20	Weibull
						Folate biosynthesis	1.5.1.3	Normal
						Metabolic pathways	1.5.1.3	Normal
						One carbon pool by folate	1.5.1.3	Normal
						Carbon fixation pathways in prokaryotes	1.5.1.5	Normal
						Metabolic pathways	1.5.1.5	Normal
						Microbial metabolism in diverse environments	1.5.1.5	Normal
						One carbon pool by folate	1.5.1.5	Normal
						Biosynthesis of antibiotics	1.5.1.7	log-normal
						Biosynthesis of secondary metabolites	1.5.1.7	log-normal
						Lysine biosynthesis	1.5.1.7	log-normal
						Lysine degradation	1.5.1.7	log-normal
						Metabolic pathways	1.5.1.7	log-normal
						Biosynthesis of antibiotics	1.5.1.8	log-normal
						Biosynthesis of secondary metabolites	1.5.1.8	log-normal
						Lysine degradation	1.5.1.8	log-normal
						Metabolic pathways	1.5.1.8	log-normal
						Biosynthesis of antibiotics	1.5.1.9	Gamma
						Biosynthesis of secondary metabolites	1.5.1.9	Gamma
						Lysine degradation	1.5.1.9	Gamma
						Metabolic pathways	1.5.1.9	Gamma
						Glycine serine and threonine metabolism	1.5.3.1	Weibull
						Metabolic pathways	1.5.3.1	Weibull
						Methane metabolism	1.5.8.2	Weibull
						Microbial metabolism in diverse environments	1.5.8.2	Weibull
						Metabolic pathways	1.6.1.1	Normal
						Nicotinate and nicotinamide metabolism	1.6.1.1	Normal
						Metabolic pathways	1.6.1.2	Weibull
						Nicotinate and nicotinamide metabolism	1.6.1.2	Weibull
						Biosynthesis of secondary metabolites	1.6.5.2	Gamma
						Ubiquinone and other terpenoid-quinone biosynthesis	1.6.5.2	Gamma
						Metabolic pathways	1.6.5.3	Normal
						Oxidative phosphorylation	1.6.5.3	Normal
						Metabolic pathways	1.6.99.3	Normal
						Oxidative phosphorylation	1.6.99.3	Normal
						Microbial metabolism in diverse environments	1.7.1.1	Weibull
						Nitrogen metabolism	1.7.1.1	Weibull
						Folate biosynthesis	1.7.1.13	Weibull
						Metabolic pathways	1.7.1.13	Weibull
						Nitrogen metabolism	1.7.1.4	log-normal
						Purine metabolism	1.7.1.7	log-normal
						Microbial metabolism in diverse environments	1.7.2.1	Weibull
						Nitrogen metabolism	1.7.2.1	Weibull
						Caffeine metabolism	1.7.3.3	Weibull
						Metabolic pathways	1.7.3.3	Weibull
						Microbial metabolism in diverse environments	1.7.3.3	Weibull
						Purine metabolism	1.7.3.3	Weibull
						Microbial metabolism in diverse environments	1.7.7.1	Weibull
						Nitrogen metabolism	1.7.7.1	Weibull
						Metabolic pathways	1.8.1.2	Normal
						Microbial metabolism in diverse environments	1.8.1.2	Normal
						Sulfur metabolism	1.8.1.2	Normal
						Biosynthesis of antibiotics	1.8.1.4	Normal
						Biosynthesis of secondary metabolites	1.8.1.4	Normal
						Citrate cycle (TCA cycle)	1.8.1.4	Normal
						Glycine serine and threonine metabolism	1.8.1.4	Normal
						Glycolysis / Gluconeogenesis	1.8.1.4	Normal
						Metabolic pathways	1.8.1.4	Normal
						Microbial metabolism in diverse environments	1.8.1.4	Normal
						Propanoate metabolism	1.8.1.4	Normal
						Pyruvate metabolism	1.8.1.4	Normal
						Valine leucine and isoleucine biosynthesis	1.8.1.4	Normal
						Glutathione metabolism	1.8.1.7	Normal
						Selenocompound metabolism	1.8.1.9	log-normal
						Metabolic pathways	1.8.2.1	Normal
						Microbial metabolism in diverse environments	1.8.2.1	Normal
						Sulfur metabolism	1.8.2.1	Normal
						Metabolic pathways	1.8.3.1	log-normal
						Microbial metabolism in diverse environments	1.8.3.1	log-normal
						Sulfur metabolism	1.8.3.1	log-normal
						Metabolic pathways	1.8.4.8	Weibull
						Microbial metabolism in diverse environments	1.8.4.8	Weibull
						Sulfur metabolism	1.8.4.8	Weibull
						Metabolic pathways	1.8.7.1	Weibull
						Microbial metabolism in diverse environments	1.8.7.1	Weibull
						Sulfur metabolism	1.8.7.1	Weibull
						Metabolic pathways	1.8.98.1	Weibull
						Methane metabolism	1.8.98.1	Weibull
						Microbial metabolism in diverse environments	1.8.98.1	Weibull
						Metabolic pathways	1.8.99.2	log-normal
						Microbial metabolism in diverse environments	1.8.99.2	log-normal
						Sulfur metabolism	1.8.99.2	log-normal
						Metabolic pathways	1.9.3.1	log-normal
						Oxidative phosphorylation	1.9.3.1	log-normal
						Aminobenzoate degradation	1.97.1.2	Weibull
						Microbial metabolism in diverse environments	1.97.1.2	Weibull
						Biosynthesis of secondary metabolites	2.1.1.10	log-normal
						Cysteine and methionine metabolism	2.1.1.10	log-normal
						Metabolic pathways	2.1.1.10	log-normal
						Biosynthesis of secondary metabolites	2.1.1.104	log-normal
						Flavonoid biosynthesis	2.1.1.104	log-normal
						Metabolic pathways	2.1.1.104	log-normal
						Phenylalanine metabolism	2.1.1.104	log-normal
						Phenylpropanoid biosynthesis	2.1.1.104	log-normal
						Stilbenoid diarylheptanoid and gingerol biosynthesis	2.1.1.104	log-normal
						Biosynthesis of secondary metabolites	2.1.1.107	Normal
						Metabolic pathways	2.1.1.107	Normal
						Microbial metabolism in diverse environments	2.1.1.107	Normal
						Porphyrin and chlorophyll metabolism	2.1.1.107	Normal
						Biosynthesis of secondary metabolites	2.1.1.13	log-normal
						Cysteine and methionine metabolism	2.1.1.13	log-normal
						Metabolic pathways	2.1.1.13	log-normal
						One carbon pool by folate	2.1.1.13	log-normal
						Selenocompound metabolism	2.1.1.13	log-normal
						Metabolic pathways	2.1.1.130	Weibull
						Porphyrin and chlorophyll metabolism	2.1.1.130	Weibull
						Metabolic pathways	2.1.1.131	log-normal
						Porphyrin and chlorophyll metabolism	2.1.1.131	log-normal
						Metabolic pathways	2.1.1.132	Weibull
						Porphyrin and chlorophyll metabolism	2.1.1.132	Weibull
						Metabolic pathways	2.1.1.133	log-normal
						Porphyrin and chlorophyll metabolism	2.1.1.133	log-normal
						Biosynthesis of secondary metabolites	2.1.1.14	log-normal
						Cysteine and methionine metabolism	2.1.1.14	log-normal
						Metabolic pathways	2.1.1.14	log-normal
						Selenocompound metabolism	2.1.1.14	log-normal
						Metabolic pathways	2.1.1.148	log-normal
						One carbon pool by folate	2.1.1.148	log-normal
						Pyrimidine metabolism	2.1.1.148	log-normal
						Metabolic pathways	2.1.1.151	Gamma
						Porphyrin and chlorophyll metabolism	2.1.1.151	Gamma
						Glycine serine and threonine metabolism	2.1.1.157	log-normal
						Biosynthesis of secondary metabolites	2.1.1.17	Weibull
						Glycerophospholipid metabolism	2.1.1.17	Weibull
						Metabolic pathways	2.1.1.17	Weibull
						Cysteine and methionine metabolism	2.1.1.37	log-normal
						Metabolic pathways	2.1.1.37	log-normal
						Metabolic pathways	2.1.1.45	Normal
						One carbon pool by folate	2.1.1.45	Normal
						Pyrimidine metabolism	2.1.1.45	Normal
						Cysteine and methionine metabolism	2.1.1.5	log-normal
						Glycine serine and threonine metabolism	2.1.1.5	log-normal
						Metabolic pathways	2.1.1.5	log-normal
						Biosynthesis of secondary metabolites	2.1.1.64	log-normal
						Metabolic pathways	2.1.1.64	log-normal
						Ubiquinone and other terpenoid-quinone biosynthesis	2.1.1.64	log-normal
						Drug metabolism - other enzymes	2.1.1.67	log-normal
						Biosynthesis of antibiotics	2.1.2.1	Normal
						Biosynthesis of secondary metabolites	2.1.2.1	Normal
						Cyanoamino acid metabolism	2.1.2.1	Normal
						Glycine serine and threonine metabolism	2.1.2.1	Normal
						Glyoxylate and dicarboxylate metabolism	2.1.2.1	Normal
						Metabolic pathways	2.1.2.1	Normal
						Methane metabolism	2.1.2.1	Normal
						Microbial metabolism in diverse environments	2.1.2.1	Normal
						One carbon pool by folate	2.1.2.1	Normal
						Glycine serine and threonine metabolism	2.1.2.10	log-normal
						Metabolic pathways	2.1.2.10	log-normal
						One carbon pool by folate	2.1.2.10	log-normal
						Biosynthesis of secondary metabolites	2.1.2.11	Normal
						Metabolic pathways	2.1.2.11	Normal
						Pantothenate and CoA biosynthesis	2.1.2.11	Normal
						Biosynthesis of antibiotics	2.1.2.2	log-normal
						Biosynthesis of secondary metabolites	2.1.2.2	log-normal
						Metabolic pathways	2.1.2.2	log-normal
						One carbon pool by folate	2.1.2.2	log-normal
						Purine metabolism	2.1.2.2	log-normal
						Biosynthesis of antibiotics	2.1.2.3	log-normal
						Biosynthesis of secondary metabolites	2.1.2.3	log-normal
						Metabolic pathways	2.1.2.3	log-normal
						One carbon pool by folate	2.1.2.3	log-normal
						Purine metabolism	2.1.2.3	log-normal
						Histidine metabolism	2.1.2.5	Weibull
						Metabolic pathways	2.1.2.5	Weibull
						One carbon pool by folate	2.1.2.5	Weibull
						Aminoacyl-tRNA biosynthesis	2.1.2.9	Normal
						One carbon pool by folate	2.1.2.9	Normal
						Alanine aspartate and glutamate metabolism	2.1.3.2	Normal
						Metabolic pathways	2.1.3.2	Normal
						Pyrimidine metabolism	2.1.3.2	Normal
						Arginine biosynthesis	2.1.3.3	Normal
						Biosynthesis of antibiotics	2.1.3.3	Normal
						Biosynthesis of secondary metabolites	2.1.3.3	Normal
						Metabolic pathways	2.1.3.3	Normal
						Biosynthesis of antibiotics	2.1.3.7	log-normal
						Penicillin and cephalosporin biosynthesis	2.1.3.7	log-normal
						Arginine and proline metabolism	2.1.4.1	Weibull
						Glycine serine and threonine metabolism	2.1.4.1	Weibull
						Metabolic pathways	2.1.4.1	Weibull
						Biosynthesis of ansamycins	2.2.1.1	Normal
						Biosynthesis of antibiotics	2.2.1.1	Normal
						Biosynthesis of secondary metabolites	2.2.1.1	Normal
						Carbon fixation in photosynthetic organisms	2.2.1.1	Normal
						Metabolic pathways	2.2.1.1	Normal
						Microbial metabolism in diverse environments	2.2.1.1	Normal
						Pentose phosphate pathway	2.2.1.1	Normal
						Biosynthesis of antibiotics	2.2.1.2	Normal
						Biosynthesis of secondary metabolites	2.2.1.2	Normal
						Metabolic pathways	2.2.1.2	Normal
						Microbial metabolism in diverse environments	2.2.1.2	Normal
						Pentose phosphate pathway	2.2.1.2	Normal
						Biosynthesis of antibiotics	2.2.1.6	Normal
						Biosynthesis of secondary metabolites	2.2.1.6	Normal
						Butanoate metabolism	2.2.1.6	Normal
						C5-Branched dibasic acid metabolism	2.2.1.6	Normal
						Metabolic pathways	2.2.1.6	Normal
						Pantothenate and CoA biosynthesis	2.2.1.6	Normal
						Valine leucine and isoleucine biosynthesis	2.2.1.6	Normal
						Biosynthesis of antibiotics	2.2.1.7	Normal
						Biosynthesis of secondary metabolites	2.2.1.7	Normal
						Metabolic pathways	2.2.1.7	Normal
						Terpenoid backbone biosynthesis	2.2.1.7	Normal
						Thiamine metabolism	2.2.1.7	Normal
						Biosynthesis of secondary metabolites	2.2.1.9	log-normal
						Metabolic pathways	2.2.1.9	log-normal
						Ubiquinone and other terpenoid-quinone biosynthesis	2.2.1.9	log-normal
						Arginine biosynthesis	2.3.1.1	Normal
						Biosynthesis of antibiotics	2.3.1.1	Normal
						Biosynthesis of secondary metabolites	2.3.1.1	Normal
						Metabolic pathways	2.3.1.1	Normal
						Metabolic pathways	2.3.1.101	Normal
						Methane metabolism	2.3.1.101	Normal
						Microbial metabolism in diverse environments	2.3.1.101	Normal
						Lysine biosynthesis	2.3.1.117	Normal
						Metabolic pathways	2.3.1.117	Normal
						Microbial metabolism in diverse environments	2.3.1.117	Normal
						Biosynthesis of antibiotics	2.3.1.12	Normal
						Biosynthesis of secondary metabolites	2.3.1.12	Normal
						Citrate cycle (TCA cycle)	2.3.1.12	Normal
						Glycolysis / Gluconeogenesis	2.3.1.12	Normal
						Metabolic pathways	2.3.1.12	Normal
						Microbial metabolism in diverse environments	2.3.1.12	Normal
						Pyruvate metabolism	2.3.1.12	Normal
						Lipopolysaccharide biosynthesis	2.3.1.129	Normal
						Metabolic pathways	2.3.1.129	Normal
						Biosynthesis of secondary metabolites	2.3.1.15	log-normal
						Glycerolipid metabolism	2.3.1.15	log-normal
						Glycerophospholipid metabolism	2.3.1.15	log-normal
						Metabolic pathways	2.3.1.15	log-normal
						Amino sugar and nucleotide sugar metabolism	2.3.1.157	Normal
						Biosynthesis of antibiotics	2.3.1.157	Normal
						Metabolic pathways	2.3.1.157	Normal
						alpha-Linolenic acid metabolism	2.3.1.16	Normal
						Benzoate degradation	2.3.1.16	Normal
						Biosynthesis of antibiotics	2.3.1.16	Normal
						Biosynthesis of secondary metabolites	2.3.1.16	Normal
						Biosynthesis of unsaturated fatty acids	2.3.1.16	Normal
						Ethylbenzene degradation	2.3.1.16	Normal
						Fatty acid degradation	2.3.1.16	Normal
						Fatty acid elongation	2.3.1.16	Normal
						Geraniol degradation	2.3.1.16	Normal
						Metabolic pathways	2.3.1.16	Normal
						Microbial metabolism in diverse environments	2.3.1.16	Normal
						Valine leucine and isoleucine biosynthesis	2.3.1.16	Normal
						Biosynthesis of antibiotics	2.3.1.168	Gamma
						Biosynthesis of secondary metabolites	2.3.1.168	Gamma
						Metabolic pathways	2.3.1.168	Gamma
						Propanoate metabolism	2.3.1.168	Gamma
						Valine leucine and isoleucine biosynthesis	2.3.1.168	Gamma
						Benzoate degradation	2.3.1.174	Weibull
						Microbial metabolism in diverse environments	2.3.1.174	Weibull
						Phenylalanine metabolism	2.3.1.174	Weibull
						Metabolic pathways	2.3.1.176	Weibull
						Primary bile acid biosynthesis	2.3.1.176	Weibull
						Biotin metabolism	2.3.1.179	Normal
						Fatty acid biosynthesis	2.3.1.179	Normal
						Metabolic pathways	2.3.1.179	Normal
						Fatty acid biosynthesis	2.3.1.180	Normal
						Metabolic pathways	2.3.1.180	Normal
						Lipoic acid metabolism	2.3.1.181	Normal
						Metabolic pathways	2.3.1.181	Normal
						C5-Branched dibasic acid metabolism	2.3.1.182	Normal
						Metabolic pathways	2.3.1.182	Normal
						Valine leucine and isoleucine biosynthesis	2.3.1.182	Normal
						Butanoate metabolism	2.3.1.19	Gamma
						Metabolic pathways	2.3.1.19	Gamma
						Glycine serine and threonine metabolism	2.3.1.29	Normal
						Biosynthesis of antibiotics	2.3.1.30	log-normal
						Biosynthesis of secondary metabolites	2.3.1.30	log-normal
						Biosynthesis of secondary metabolites - unclassified	2.3.1.30	log-normal
						Cysteine and methionine metabolism	2.3.1.30	log-normal
						Metabolic pathways	2.3.1.30	log-normal
						Microbial metabolism in diverse environments	2.3.1.30	log-normal
						Sulfur metabolism	2.3.1.30	log-normal
						Biosynthesis of antibiotics	2.3.1.31	Normal
						Cysteine and methionine metabolism	2.3.1.31	Normal
						Metabolic pathways	2.3.1.31	Normal
						Arginine biosynthesis	2.3.1.35	Normal
						Biosynthesis of antibiotics	2.3.1.35	Normal
						Metabolic pathways	2.3.1.35	Normal
						Biosynthesis of secondary metabolites	2.3.1.37	log-normal
						Glycine serine and threonine metabolism	2.3.1.37	log-normal
						Metabolic pathways	2.3.1.37	log-normal
						Porphyrin and chlorophyll metabolism	2.3.1.37	log-normal
						Fatty acid biosynthesis	2.3.1.39	log-normal
						Metabolic pathways	2.3.1.39	log-normal
						Biotin metabolism	2.3.1.41	Normal
						Fatty acid biosynthesis	2.3.1.41	Normal
						Metabolic pathways	2.3.1.41	Normal
						Biosynthesis of secondary metabolites	2.3.1.46	Normal
						Cysteine and methionine metabolism	2.3.1.46	Normal
						Metabolic pathways	2.3.1.46	Normal
						Sulfur metabolism	2.3.1.46	Normal
						Biotin metabolism	2.3.1.47	Weibull
						Metabolic pathways	2.3.1.47	Weibull
						Microbial metabolism in diverse environments	2.3.1.47	Weibull
						Biosynthesis of secondary metabolites	2.3.1.51	Normal
						Glycerolipid metabolism	2.3.1.51	Normal
						Glycerophospholipid metabolism	2.3.1.51	Normal
						Metabolic pathways	2.3.1.51	Normal
						Arginine and proline metabolism	2.3.1.57	log-normal
						Metabolic pathways	2.3.1.57	log-normal
						Biosynthesis of antibiotics	2.3.1.61	Normal
						Biosynthesis of secondary metabolites	2.3.1.61	Normal
						Citrate cycle (TCA cycle)	2.3.1.61	Normal
						Lysine degradation	2.3.1.61	Normal
						Metabolic pathways	2.3.1.61	Normal
						Microbial metabolism in diverse environments	2.3.1.61	Normal
						Biosynthesis of secondary metabolites	2.3.1.74	Weibull
						Flavonoid biosynthesis	2.3.1.74	Weibull
						Metabolic pathways	2.3.1.74	Weibull
						Carbon fixation pathways in prokaryotes	2.3.1.8	Normal
						Metabolic pathways	2.3.1.8	Normal
						Methane metabolism	2.3.1.8	Normal
						Microbial metabolism in diverse environments	2.3.1.8	Normal
						Propanoate metabolism	2.3.1.8	Normal
						Pyruvate metabolism	2.3.1.8	Normal
						Taurine and hypotaurine metabolism	2.3.1.8	Normal
						Fatty acid biosynthesis	2.3.1.86	log-normal
						Metabolic pathways	2.3.1.86	log-normal
						Benzoate degradation	2.3.1.9	Normal
						Biosynthesis of antibiotics	2.3.1.9	Normal
						Biosynthesis of secondary metabolites	2.3.1.9	Normal
						Butanoate metabolism	2.3.1.9	Normal
						Carbon fixation pathways in prokaryotes	2.3.1.9	Normal
						Fatty acid degradation	2.3.1.9	Normal
						Glyoxylate and dicarboxylate metabolism	2.3.1.9	Normal
						Lysine degradation	2.3.1.9	Normal
						Metabolic pathways	2.3.1.9	Normal
						Microbial metabolism in diverse environments	2.3.1.9	Normal
						Propanoate metabolism	2.3.1.9	Normal
						Pyruvate metabolism	2.3.1.9	Normal
						Synthesis and degradation of ketone bodies	2.3.1.9	Normal
						Terpenoid backbone biosynthesis	2.3.1.9	Normal
						Tryptophan metabolism	2.3.1.9	Normal
						Valine leucine and isoleucine biosynthesis	2.3.1.9	Normal
						Biosynthesis of 12- 14- and 16-membered macrolides	2.3.1.94	log-normal
						Biosynthesis of antibiotics	2.3.1.94	log-normal
						Cyanoamino acid metabolism	2.3.2.2	log-normal
						Glutathione metabolism	2.3.2.2	log-normal
						Metabolic pathways	2.3.2.2	log-normal
						Taurine and hypotaurine metabolism	2.3.2.2	log-normal
						Biosynthesis of antibiotics	2.3.3.1	Weibull
						Biosynthesis of secondary metabolites	2.3.3.1	Weibull
						Citrate cycle (TCA cycle)	2.3.3.1	Weibull
						Glyoxylate and dicarboxylate metabolism	2.3.3.1	Weibull
						Metabolic pathways	2.3.3.1	Weibull
						Microbial metabolism in diverse environments	2.3.3.1	Weibull
						Biosynthesis of antibiotics	2.3.3.10	log-normal
						Biosynthesis of secondary metabolites	2.3.3.10	log-normal
						Butanoate metabolism	2.3.3.10	log-normal
						Metabolic pathways	2.3.3.10	log-normal
						Synthesis and degradation of ketone bodies	2.3.3.10	log-normal
						Terpenoid backbone biosynthesis	2.3.3.10	log-normal
						Valine leucine and isoleucine biosynthesis	2.3.3.10	log-normal
						Biosynthesis of secondary metabolites	2.3.3.13	Normal
						Metabolic pathways	2.3.3.13	Normal
						Pyruvate metabolism	2.3.3.13	Normal
						Valine leucine and isoleucine biosynthesis	2.3.3.13	Normal
						Biosynthesis of antibiotics	2.3.3.14	Weibull
						Lysine biosynthesis	2.3.3.14	Weibull
						Metabolic pathways	2.3.3.14	Weibull
						Microbial metabolism in diverse environments	2.3.3.14	Weibull
						Pyruvate metabolism	2.3.3.14	Weibull
						Taurine and hypotaurine metabolism	2.3.3.15	Normal
						Propanoate metabolism	2.3.3.5	log-normal
						Biosynthesis of secondary metabolites	2.3.3.9	Normal
						Glyoxylate and dicarboxylate metabolism	2.3.3.9	Normal
						Metabolic pathways	2.3.3.9	Normal
						Microbial metabolism in diverse environments	2.3.3.9	Normal
						Pyruvate metabolism	2.3.3.9	Normal
						Biosynthesis of secondary metabolites	2.4.1.1	log-normal
						Metabolic pathways	2.4.1.1	log-normal
						Starch and sucrose metabolism	2.4.1.1	log-normal
						Peptidoglycan biosynthesis	2.4.1.129	Normal
						Metabolic pathways	2.4.1.14	log-normal
						Starch and sucrose metabolism	2.4.1.14	log-normal
						Metabolic pathways	2.4.1.15	Weibull
						Starch and sucrose metabolism	2.4.1.15	Weibull
						Biosynthesis of secondary metabolites	2.4.1.18	Weibull
						Metabolic pathways	2.4.1.18	Weibull
						Starch and sucrose metabolism	2.4.1.18	Weibull
						Lipopolysaccharide biosynthesis	2.4.1.182	Normal
						Metabolic pathways	2.4.1.182	Normal
						Biosynthesis of secondary metabolites	2.4.1.21	log-normal
						Metabolic pathways	2.4.1.21	log-normal
						Starch and sucrose metabolism	2.4.1.21	log-normal
						Metabolic pathways	2.4.1.227	Normal
						Peptidoglycan biosynthesis	2.4.1.227	Normal
						Metabolic pathways	2.4.1.25	log-normal
						Starch and sucrose metabolism	2.4.1.25	log-normal
						Metabolic pathways	2.4.1.41	log-normal
						Mucin type O-glycan biosynthesis	2.4.1.41	log-normal
						Starch and sucrose metabolism	2.4.1.7	Weibull
						Metabolic pathways	2.4.1.83	Normal
						N-Glycan biosynthesis	2.4.1.83	Normal
						Biosynthesis of secondary metabolites	2.4.2.1	Normal
						Metabolic pathways	2.4.2.1	Normal
						Nicotinate and nicotinamide metabolism	2.4.2.1	Normal
						Purine metabolism	2.4.2.1	Normal
						Pyrimidine metabolism	2.4.2.1	Normal
						Drug metabolism - other enzymes	2.4.2.10	log-normal
						Metabolic pathways	2.4.2.10	log-normal
						Pyrimidine metabolism	2.4.2.10	log-normal
						Alanine aspartate and glutamate metabolism	2.4.2.14	log-normal
						Biosynthesis of antibiotics	2.4.2.14	log-normal
						Biosynthesis of secondary metabolites	2.4.2.14	log-normal
						Metabolic pathways	2.4.2.14	log-normal
						Purine metabolism	2.4.2.14	log-normal
						Biosynthesis of secondary metabolites	2.4.2.17	log-normal
						Histidine metabolism	2.4.2.17	log-normal
						Metabolic pathways	2.4.2.17	log-normal
						Biosynthesis of antibiotics	2.4.2.18	log-normal
						Biosynthesis of secondary metabolites	2.4.2.18	log-normal
						Metabolic pathways	2.4.2.18	log-normal
						Phenylalanine tyrosine and tryptophan biosynthesis	2.4.2.18	log-normal
						Metabolic pathways	2.4.2.19	Normal
						Nicotinate and nicotinamide metabolism	2.4.2.19	Normal
						Metabolic pathways	2.4.2.2	Weibull
						Pyrimidine metabolism	2.4.2.2	Weibull
						Metabolic pathways	2.4.2.21	Weibull
						Porphyrin and chlorophyll metabolism	2.4.2.21	Weibull
						Biosynthesis of secondary metabolites	2.4.2.22	log-normal
						Metabolic pathways	2.4.2.22	log-normal
						Purine metabolism	2.4.2.22	log-normal
						Cysteine and methionine metabolism	2.4.2.28	log-normal
						Metabolic pathways	2.4.2.28	log-normal
						Drug metabolism - other enzymes	2.4.2.3	Gamma
						Metabolic pathways	2.4.2.3	Gamma
						Pyrimidine metabolism	2.4.2.3	Gamma
						Drug metabolism - other enzymes	2.4.2.4	Normal
						Metabolic pathways	2.4.2.4	Normal
						Pyrimidine metabolism	2.4.2.4	Normal
						Metabolic pathways	2.4.2.7	Normal
						Purine metabolism	2.4.2.7	Normal
						Biosynthesis of secondary metabolites	2.4.2.8	Normal
						Drug metabolism - other enzymes	2.4.2.8	Normal
						Metabolic pathways	2.4.2.8	Normal
						Purine metabolism	2.4.2.8	Normal
						Metabolic pathways	2.4.2.9	Normal
						Pyrimidine metabolism	2.4.2.9	Normal
						Biosynthesis of antibiotics	2.5.1.1	Normal
						Biosynthesis of secondary metabolites	2.5.1.1	Normal
						Metabolic pathways	2.5.1.1	Normal
						Terpenoid backbone biosynthesis	2.5.1.1	Normal
						Biosynthesis of antibiotics	2.5.1.10	log-normal
						Biosynthesis of secondary metabolites	2.5.1.10	log-normal
						Metabolic pathways	2.5.1.10	log-normal
						Terpenoid backbone biosynthesis	2.5.1.10	log-normal
						Folate biosynthesis	2.5.1.15	Normal
						Metabolic pathways	2.5.1.15	Normal
						Arginine and proline metabolism	2.5.1.16	Normal
						beta-Alanine metabolism	2.5.1.16	Normal
						Cysteine and methionine metabolism	2.5.1.16	Normal
						Glutathione metabolism	2.5.1.16	Normal
						Metabolic pathways	2.5.1.16	Normal
						Metabolic pathways	2.5.1.17	Normal
						Porphyrin and chlorophyll metabolism	2.5.1.17	Normal
						Drug metabolism - cytochrome P450	2.5.1.18	Normal
						Drug metabolism - other enzymes	2.5.1.18	Normal
						Glutathione metabolism	2.5.1.18	Normal
						Metabolism of xenobiotics by cytochrome P450	2.5.1.18	Normal
						Biosynthesis of antibiotics	2.5.1.19	Normal
						Biosynthesis of secondary metabolites	2.5.1.19	Normal
						Metabolic pathways	2.5.1.19	Normal
						Phenylalanine tyrosine and tryptophan biosynthesis	2.5.1.19	Normal
						Biosynthesis of antibiotics	2.5.1.21	Normal
						Biosynthesis of secondary metabolites	2.5.1.21	Normal
						Metabolic pathways	2.5.1.21	Normal
						Sesquiterpenoid and triterpenoid biosynthesis	2.5.1.21	Normal
						Steroid biosynthesis	2.5.1.21	Normal
						Ether lipid metabolism	2.5.1.26	log-normal
						Metabolic pathways	2.5.1.26	log-normal
						Biosynthesis of antibiotics	2.5.1.29	log-normal
						Biosynthesis of secondary metabolites	2.5.1.29	log-normal
						Metabolic pathways	2.5.1.29	log-normal
						Terpenoid backbone biosynthesis	2.5.1.29	log-normal
						Metabolic pathways	2.5.1.3	Normal
						Thiamine metabolism	2.5.1.3	Normal
						Biosynthesis of secondary metabolites	2.5.1.30	log-normal
						Terpenoid backbone biosynthesis	2.5.1.30	log-normal
						Biosynthesis of secondary metabolites	2.5.1.31	log-normal
						Terpenoid backbone biosynthesis	2.5.1.31	log-normal
						Biosynthesis of secondary metabolites	2.5.1.32	log-normal
						Carotenoid biosynthesis	2.5.1.32	log-normal
						Metabolic pathways	2.5.1.32	log-normal
						Glycerophospholipid metabolism	2.5.1.41	log-normal
						Biosynthesis of antibiotics	2.5.1.47	log-normal
						Biosynthesis of secondary metabolites	2.5.1.47	log-normal
						Cysteine and methionine metabolism	2.5.1.47	log-normal
						Metabolic pathways	2.5.1.47	log-normal
						Sulfur metabolism	2.5.1.47	log-normal
						Biosynthesis of antibiotics	2.5.1.48	Normal
						Biosynthesis of secondary metabolites	2.5.1.48	Normal
						Cysteine and methionine metabolism	2.5.1.48	Normal
						Metabolic pathways	2.5.1.48	Normal
						Selenocompound metabolism	2.5.1.48	Normal
						Sulfur metabolism	2.5.1.48	Normal
						Cysteine and methionine metabolism	2.5.1.49	log-normal
						Metabolic pathways	2.5.1.49	log-normal
						Biosynthesis of antibiotics	2.5.1.54	Normal
						Biosynthesis of secondary metabolites	2.5.1.54	Normal
						Metabolic pathways	2.5.1.54	Normal
						Phenylalanine tyrosine and tryptophan biosynthesis	2.5.1.54	Normal
						Lipopolysaccharide biosynthesis	2.5.1.55	Normal
						Metabolic pathways	2.5.1.55	Normal
						Amino sugar and nucleotide sugar metabolism	2.5.1.56	log-normal
						Metabolic pathways	2.5.1.56	log-normal
						Amino sugar and nucleotide sugar metabolism	2.5.1.57	log-normal
						Metabolic pathways	2.5.1.57	log-normal
						Biosynthesis of secondary metabolites	2.5.1.6	Normal
						Cysteine and methionine metabolism	2.5.1.6	Normal
						Metabolic pathways	2.5.1.6	Normal
						Biosynthesis of secondary metabolites	2.5.1.61	log-normal
						Metabolic pathways	2.5.1.61	log-normal
						Microbial metabolism in diverse environments	2.5.1.61	log-normal
						Porphyrin and chlorophyll metabolism	2.5.1.61	log-normal
						Amino sugar and nucleotide sugar metabolism	2.5.1.7	log-normal
						Metabolic pathways	2.5.1.7	log-normal
						Peptidoglycan biosynthesis	2.5.1.7	log-normal
						Biosynthesis of secondary metabolites	2.5.1.75	Normal
						Metabolic pathways	2.5.1.75	Normal
						Zeatin biosynthesis	2.5.1.75	Normal
						Biosynthesis of secondary metabolites	2.5.1.9	Normal
						Metabolic pathways	2.5.1.9	Normal
						Riboflavin metabolism	2.5.1.9	Normal
						Alanine aspartate and glutamate metabolism	2.6.1.1	Normal
						Arginine and proline metabolism	2.6.1.1	Normal
						Arginine biosynthesis	2.6.1.1	Normal
						Biosynthesis of antibiotics	2.6.1.1	Normal
						Biosynthesis of secondary metabolites	2.6.1.1	Normal
						Carbon fixation in photosynthetic organisms	2.6.1.1	Normal
						Cysteine and methionine metabolism	2.6.1.1	Normal
						Isoquinoline alkaloid biosynthesis	2.6.1.1	Normal
						Metabolic pathways	2.6.1.1	Normal
						Microbial metabolism in diverse environments	2.6.1.1	Normal
						Novobiocin biosynthesis	2.6.1.1	Normal
						Phenylalanine metabolism	2.6.1.1	Normal
						Phenylalanine tyrosine and tryptophan biosynthesis	2.6.1.1	Normal
						Tropane piperidine and pyridine alkaloid biosynthesis	2.6.1.1	Normal
						Tyrosine metabolism	2.6.1.1	Normal
						Arginine biosynthesis	2.6.1.11	Normal
						Biosynthesis of antibiotics	2.6.1.11	Normal
						Biosynthesis of secondary metabolites	2.6.1.11	Normal
						Metabolic pathways	2.6.1.11	Normal
						Arginine and proline metabolism	2.6.1.13	Normal
						Biosynthesis of antibiotics	2.6.1.13	Normal
						Biosynthesis of secondary metabolites	2.6.1.13	Normal
						Metabolic pathways	2.6.1.13	Normal
						Alanine aspartate and glutamate metabolism	2.6.1.16	Normal
						Amino sugar and nucleotide sugar metabolism	2.6.1.16	Normal
						Biosynthesis of antibiotics	2.6.1.16	Normal
						Metabolic pathways	2.6.1.16	Normal
						Lysine biosynthesis	2.6.1.17	Weibull
						Metabolic pathways	2.6.1.17	Weibull
						Microbial metabolism in diverse environments	2.6.1.17	Weibull
						beta-Alanine metabolism	2.6.1.18	Normal
						Metabolic pathways	2.6.1.18	Normal
						Propanoate metabolism	2.6.1.18	Normal
						Valine leucine and isoleucine biosynthesis	2.6.1.18	Normal
						Alanine aspartate and glutamate metabolism	2.6.1.19	Weibull
						beta-Alanine metabolism	2.6.1.19	Weibull
						Butanoate metabolism	2.6.1.19	Weibull
						Metabolic pathways	2.6.1.19	Weibull
						Microbial metabolism in diverse environments	2.6.1.19	Weibull
						Propanoate metabolism	2.6.1.19	Weibull
						Alanine aspartate and glutamate metabolism	2.6.1.2	Weibull
						Arginine biosynthesis	2.6.1.2	Weibull
						Carbon fixation in photosynthetic organisms	2.6.1.2	Weibull
						Metabolic pathways	2.6.1.2	Weibull
						Microbial metabolism in diverse environments	2.6.1.2	Weibull
						Arginine and proline metabolism	2.6.1.21	Normal
						D-Alanine metabolism	2.6.1.21	Normal
						D-Arginine and D-ornithine metabolism	2.6.1.21	Normal
						Lysine degradation	2.6.1.21	Normal
						Metabolic pathways	2.6.1.21	Normal
						Phenylalanine metabolism	2.6.1.21	Normal
						Metabolic pathways	2.6.1.37	Weibull
						Microbial metabolism in diverse environments	2.6.1.37	Weibull
						Phosphonate and phosphinate metabolism	2.6.1.37	Weibull
						Biosynthesis of antibiotics	2.6.1.39	log-normal
						Lysine biosynthesis	2.6.1.39	log-normal
						Lysine degradation	2.6.1.39	log-normal
						Metabolic pathways	2.6.1.39	log-normal
						Biosynthesis of antibiotics	2.6.1.42	Normal
						Biosynthesis of secondary metabolites	2.6.1.42	Normal
						Cysteine and methionine metabolism	2.6.1.42	Normal
						Glucosinolate biosynthesis	2.6.1.42	Normal
						Metabolic pathways	2.6.1.42	Normal
						Pantothenate and CoA biosynthesis	2.6.1.42	Normal
						Valine leucine and isoleucine biosynthesis	2.6.1.42	Normal
						Valine leucine and isoleucine biosynthesis	2.6.1.42	Normal
						Alanine aspartate and glutamate metabolism	2.6.1.44	Normal
						Biosynthesis of secondary metabolites	2.6.1.44	Normal
						Cysteine and methionine metabolism	2.6.1.44	Normal
						Glycine serine and threonine metabolism	2.6.1.44	Normal
						Metabolic pathways	2.6.1.44	Normal
						Biosynthesis of antibiotics	2.6.1.45	log-normal
						Biosynthesis of secondary metabolites	2.6.1.45	log-normal
						Glycine serine and threonine metabolism	2.6.1.45	log-normal
						Glyoxylate and dicarboxylate metabolism	2.6.1.45	log-normal
						Metabolic pathways	2.6.1.45	log-normal
						Methane metabolism	2.6.1.45	log-normal
						Microbial metabolism in diverse environments	2.6.1.45	log-normal
						Biosynthesis of antibiotics	2.6.1.50	Weibull
						Streptomycin biosynthesis	2.6.1.50	Weibull
						Glycine serine and threonine metabolism	2.6.1.51	Weibull
						Metabolic pathways	2.6.1.51	Weibull
						Biosynthesis of antibiotics	2.6.1.52	Normal
						Glycine serine and threonine metabolism	2.6.1.52	Normal
						Metabolic pathways	2.6.1.52	Normal
						Methane metabolism	2.6.1.52	Normal
						Microbial metabolism in diverse environments	2.6.1.52	Normal
						Vitamin B6 metabolism	2.6.1.52	Normal
						Biosynthesis of antibiotics	2.6.1.57	Weibull
						Biosynthesis of secondary metabolites	2.6.1.57	Weibull
						Cysteine and methionine metabolism	2.6.1.57	Weibull
						Isoquinoline alkaloid biosynthesis	2.6.1.57	Weibull
						Lysine biosynthesis	2.6.1.57	Weibull
						Metabolic pathways	2.6.1.57	Weibull
						Novobiocin biosynthesis	2.6.1.57	Weibull
						Phenylalanine metabolism	2.6.1.57	Weibull
						Phenylalanine tyrosine and tryptophan biosynthesis	2.6.1.57	Weibull
						Tropane piperidine and pyridine alkaloid biosynthesis	2.6.1.57	Weibull
						Tyrosine metabolism	2.6.1.57	Weibull
						Biotin metabolism	2.6.1.62	Normal
						Metabolic pathways	2.6.1.62	Normal
						Biosynthesis of antibiotics	2.6.1.66	Weibull
						Biosynthesis of secondary metabolites	2.6.1.66	Weibull
						Metabolic pathways	2.6.1.66	Weibull
						Valine leucine and isoleucine biosynthesis	2.6.1.66	Weibull
						Metabolic pathways	2.6.1.77	Weibull
						Taurine and hypotaurine metabolism	2.6.1.77	Weibull
						Arginine and proline metabolism	2.6.1.81	Weibull
						Metabolic pathways	2.6.1.81	Weibull
						Biosynthesis of antibiotics	2.6.1.83	Weibull
						Biosynthesis of secondary metabolites	2.6.1.83	Weibull
						Lysine biosynthesis	2.6.1.83	Weibull
						Metabolic pathways	2.6.1.83	Weibull
						Folate biosynthesis	2.6.1.85	Normal
						Biosynthesis of antibiotics	2.6.1.9	Weibull
						Biosynthesis of secondary metabolites	2.6.1.9	Weibull
						Histidine metabolism	2.6.1.9	Weibull
						Metabolic pathways	2.6.1.9	Weibull
						Novobiocin biosynthesis	2.6.1.9	Weibull
						Phenylalanine metabolism	2.6.1.9	Weibull
						Phenylalanine tyrosine and tryptophan biosynthesis	2.6.1.9	Weibull
						Tropane piperidine and pyridine alkaloid biosynthesis	2.6.1.9	Weibull
						Tyrosine metabolism	2.6.1.9	Weibull
						Metabolic pathways	2.6.99.2	Normal
						Vitamin B6 metabolism	2.6.99.2	Normal
						Cysteine and methionine metabolism	2.7.1.100	log-normal
						Metabolic pathways	2.7.1.100	log-normal
						Biosynthesis of secondary metabolites	2.7.1.107	log-normal
						Glycerolipid metabolism	2.7.1.107	log-normal
						Glycerophospholipid metabolism	2.7.1.107	log-normal
						Metabolic pathways	2.7.1.107	log-normal
						Phosphatidylinositol signaling system	2.7.1.107	log-normal
						Biosynthesis of antibiotics	2.7.1.11	Normal
						Biosynthesis of secondary metabolites	2.7.1.11	Normal
						Fructose and mannose metabolism	2.7.1.11	Normal
						Galactose metabolism	2.7.1.11	Normal
						Glycolysis / Gluconeogenesis	2.7.1.11	Normal
						Metabolic pathways	2.7.1.11	Normal
						Methane metabolism	2.7.1.11	Normal
						Microbial metabolism in diverse environments	2.7.1.11	Normal
						Pentose phosphate pathway	2.7.1.11	Normal
						Biosynthesis of antibiotics	2.7.1.12	log-normal
						Biosynthesis of secondary metabolites	2.7.1.12	log-normal
						Metabolic pathways	2.7.1.12	log-normal
						Microbial metabolism in diverse environments	2.7.1.12	log-normal
						Pentose phosphate pathway	2.7.1.12	log-normal
						Lipopolysaccharide biosynthesis	2.7.1.130	Normal
						Metabolic pathways	2.7.1.130	Normal
						Biosynthesis of antibiotics	2.7.1.148	Normal
						Biosynthesis of secondary metabolites	2.7.1.148	Normal
						Metabolic pathways	2.7.1.148	Normal
						Terpenoid backbone biosynthesis	2.7.1.148	Normal
						Pentose phosphate pathway	2.7.1.15	Normal
						Metabolic pathways	2.7.1.156	Weibull
						Porphyrin and chlorophyll metabolism	2.7.1.156	Weibull
						Metabolic pathways	2.7.1.16	Weibull
						Pentose and glucuronate interconversions	2.7.1.16	Weibull
						Metabolic pathways	2.7.1.17	Normal
						Pentose and glucuronate interconversions	2.7.1.17	Normal
						Carbon fixation in photosynthetic organisms	2.7.1.19	log-normal
						Metabolic pathways	2.7.1.19	log-normal
						Microbial metabolism in diverse environments	2.7.1.19	log-normal
						Amino sugar and nucleotide sugar metabolism	2.7.1.2	Weibull
						Biosynthesis of antibiotics	2.7.1.2	Weibull
						Biosynthesis of secondary metabolites	2.7.1.2	Weibull
						Galactose metabolism	2.7.1.2	Weibull
						Glycolysis / Gluconeogenesis	2.7.1.2	Weibull
						Metabolic pathways	2.7.1.2	Weibull
						Microbial metabolism in diverse environments	2.7.1.2	Weibull
						Neomycin kanamycin and gentamicin biosynthesis	2.7.1.2	Weibull
						Starch and sucrose metabolism	2.7.1.2	Weibull
						Streptomycin biosynthesis	2.7.1.2	Weibull
						Metabolic pathways	2.7.1.20	Normal
						Purine metabolism	2.7.1.20	Normal
						Drug metabolism - other enzymes	2.7.1.21	Normal
						Metabolic pathways	2.7.1.21	Normal
						Pyrimidine metabolism	2.7.1.21	Normal
						Metabolic pathways	2.7.1.23	Normal
						Nicotinate and nicotinamide metabolism	2.7.1.23	Normal
						Metabolic pathways	2.7.1.24	Normal
						Pantothenate and CoA biosynthesis	2.7.1.24	Normal
						Metabolic pathways	2.7.1.25	Normal
						Microbial metabolism in diverse environments	2.7.1.25	Normal
						Purine metabolism	2.7.1.25	Normal
						Sulfur metabolism	2.7.1.25	Normal
						Biosynthesis of secondary metabolites	2.7.1.26	Normal
						Metabolic pathways	2.7.1.26	Normal
						Riboflavin metabolism	2.7.1.26	Normal
						Glycerolipid metabolism	2.7.1.29	Normal
						Metabolic pathways	2.7.1.29	Normal
						Methane metabolism	2.7.1.29	Normal
						Microbial metabolism in diverse environments	2.7.1.29	Normal
						Glycerolipid metabolism	2.7.1.30	Normal
						Metabolic pathways	2.7.1.30	Normal
						Biosynthesis of antibiotics	2.7.1.31	Normal
						Biosynthesis of secondary metabolites	2.7.1.31	Normal
						Glycerolipid metabolism	2.7.1.31	Normal
						Glycine serine and threonine metabolism	2.7.1.31	Normal
						Glyoxylate and dicarboxylate metabolism	2.7.1.31	Normal
						Metabolic pathways	2.7.1.31	Normal
						Metabolic pathways	2.7.1.33	Normal
						Pantothenate and CoA biosynthesis	2.7.1.33	Normal
						Biosynthesis of antibiotics	2.7.1.36	log-normal
						Biosynthesis of secondary metabolites	2.7.1.36	log-normal
						Metabolic pathways	2.7.1.36	log-normal
						Terpenoid backbone biosynthesis	2.7.1.36	log-normal
						Biosynthesis of secondary metabolites	2.7.1.39	Normal
						Glycine serine and threonine metabolism	2.7.1.39	Normal
						Metabolic pathways	2.7.1.39	Normal
						Microbial metabolism in diverse environments	2.7.1.39	Normal
						Amino sugar and nucleotide sugar metabolism	2.7.1.4	log-normal
						Fructose and mannose metabolism	2.7.1.4	log-normal
						Metabolic pathways	2.7.1.4	log-normal
						Starch and sucrose metabolism	2.7.1.4	log-normal
						Biosynthesis of antibiotics	2.7.1.40	Normal
						Biosynthesis of secondary metabolites	2.7.1.40	Normal
						Glycolysis / Gluconeogenesis	2.7.1.40	Normal
						Metabolic pathways	2.7.1.40	Normal
						Microbial metabolism in diverse environments	2.7.1.40	Normal
						Purine metabolism	2.7.1.40	Normal
						Pyruvate metabolism	2.7.1.40	Normal
						Metabolic pathways	2.7.1.45	Weibull
						Microbial metabolism in diverse environments	2.7.1.45	Weibull
						Pentose phosphate pathway	2.7.1.45	Weibull
						Drug metabolism - other enzymes	2.7.1.48	log-normal
						Metabolic pathways	2.7.1.48	log-normal
						Pyrimidine metabolism	2.7.1.48	log-normal
						Metabolic pathways	2.7.1.49	Weibull
						Thiamine metabolism	2.7.1.49	Weibull
						Amino sugar and nucleotide sugar metabolism	2.7.1.59	Gamma
						Metabolic pathways	2.7.1.59	Gamma
						Amino sugar and nucleotide sugar metabolism	2.7.1.6	Normal
						Galactose metabolism	2.7.1.6	Normal
						Metabolic pathways	2.7.1.6	Normal
						Peptidoglycan biosynthesis	2.7.1.66	Normal
						Biosynthesis of antibiotics	2.7.1.71	Normal
						Biosynthesis of secondary metabolites	2.7.1.71	Normal
						Metabolic pathways	2.7.1.71	Normal
						Phenylalanine tyrosine and tryptophan biosynthesis	2.7.1.71	Normal
						Biosynthesis of antibiotics	2.7.1.90	Normal
						Biosynthesis of secondary metabolites	2.7.1.90	Normal
						Fructose and mannose metabolism	2.7.1.90	Normal
						Glycolysis / Gluconeogenesis	2.7.1.90	Normal
						Metabolic pathways	2.7.1.90	Normal
						Microbial metabolism in diverse environments	2.7.1.90	Normal
						Pentose phosphate pathway	2.7.1.90	Normal
						T cell receptor signaling pathway	2.7.10.2	Normal
						Human cytomegalovirus infection	2.7.11.1	log-normal
						Human immunodeficiency virus 1 infection	2.7.11.1	log-normal
						Human papillomavirus infection	2.7.11.1	log-normal
						mTOR signaling pathway	2.7.11.1	log-normal
						PI3K-Akt signaling pathway	2.7.11.1	log-normal
						Relaxin signaling pathway	2.7.11.1	log-normal
						Thermogenesis	2.7.11.1	log-normal
						Carbon fixation pathways in prokaryotes	2.7.2.1	Weibull
						Metabolic pathways	2.7.2.1	Weibull
						Methane metabolism	2.7.2.1	Weibull
						Microbial metabolism in diverse environments	2.7.2.1	Weibull
						Propanoate metabolism	2.7.2.1	Weibull
						Pyruvate metabolism	2.7.2.1	Weibull
						Taurine and hypotaurine metabolism	2.7.2.1	Weibull
						Arginine and proline metabolism	2.7.2.11	Normal
						Biosynthesis of antibiotics	2.7.2.11	Normal
						Carbapenem biosynthesis	2.7.2.11	Normal
						Metabolic pathways	2.7.2.11	Normal
						Arginine biosynthesis	2.7.2.2	log-normal
						Metabolic pathways	2.7.2.2	log-normal
						Microbial metabolism in diverse environments	2.7.2.2	log-normal
						Nitrogen metabolism	2.7.2.2	log-normal
						Purine metabolism	2.7.2.2	log-normal
						Biosynthesis of antibiotics	2.7.2.3	Normal
						Biosynthesis of secondary metabolites	2.7.2.3	Normal
						Carbon fixation in photosynthetic organisms	2.7.2.3	Normal
						Glycolysis / Gluconeogenesis	2.7.2.3	Normal
						Metabolic pathways	2.7.2.3	Normal
						Microbial metabolism in diverse environments	2.7.2.3	Normal
						Biosynthesis of antibiotics	2.7.2.4	Normal
						Biosynthesis of secondary metabolites	2.7.2.4	Normal
						Cysteine and methionine metabolism	2.7.2.4	Normal
						Glycine serine and threonine metabolism	2.7.2.4	Normal
						Lysine biosynthesis	2.7.2.4	Normal
						Metabolic pathways	2.7.2.4	Normal
						Microbial metabolism in diverse environments	2.7.2.4	Normal
						Monobactam biosynthesis	2.7.2.4	Normal
						Arginine biosynthesis	2.7.2.8	Normal
						Biosynthesis of antibiotics	2.7.2.8	Normal
						Biosynthesis of secondary metabolites	2.7.2.8	Normal
						Metabolic pathways	2.7.2.8	Normal
						Oxidative phosphorylation	2.7.4.1	Weibull
						Biosynthesis of antibiotics	2.7.4.10	Normal
						Biosynthesis of secondary metabolites	2.7.4.10	Normal
						Purine metabolism	2.7.4.10	Normal
						Drug metabolism - other enzymes	2.7.4.14	Normal
						Metabolic pathways	2.7.4.14	Normal
						Pyrimidine metabolism	2.7.4.14	Normal
						Metabolic pathways	2.7.4.16	Normal
						Thiamine metabolism	2.7.4.16	Normal
						Metabolic pathways	2.7.4.22	Normal
						Pyrimidine metabolism	2.7.4.22	Normal
						Biosynthesis of antibiotics	2.7.4.3	Normal
						Biosynthesis of secondary metabolites	2.7.4.3	Normal
						Metabolic pathways	2.7.4.3	Normal
						Purine metabolism	2.7.4.3	Normal
						Thiamine metabolism	2.7.4.3	Normal
						Biosynthesis of antibiotics	2.7.4.6	Normal
						Biosynthesis of secondary metabolites	2.7.4.6	Normal
						Drug metabolism - other enzymes	2.7.4.6	Normal
						Metabolic pathways	2.7.4.6	Normal
						Purine metabolism	2.7.4.6	Normal
						Pyrimidine metabolism	2.7.4.6	Normal
						Metabolic pathways	2.7.4.7	Normal
						Thiamine metabolism	2.7.4.7	Normal
						Metabolic pathways	2.7.4.8	Normal
						Purine metabolism	2.7.4.8	Normal
						Metabolic pathways	2.7.4.9	Normal
						Pyrimidine metabolism	2.7.4.9	Normal
						Biosynthesis of antibiotics	2.7.6.1	Normal
						Biosynthesis of secondary metabolites	2.7.6.1	Normal
						Metabolic pathways	2.7.6.1	Normal
						Microbial metabolism in diverse environments	2.7.6.1	Normal
						Pentose phosphate pathway	2.7.6.1	Normal
						Purine metabolism	2.7.6.1	Normal
						Folate biosynthesis	2.7.6.3	Normal
						Metabolic pathways	2.7.6.3	Normal
						Purine metabolism	2.7.6.5	Normal
						Metabolic pathways	2.7.7.1	Weibull
						Nicotinate and nicotinamide metabolism	2.7.7.1	Weibull
						Amino sugar and nucleotide sugar metabolism	2.7.7.10	Gamma
						Galactose metabolism	2.7.7.10	Gamma
						Metabolic pathways	2.7.7.10	Gamma
						Amino sugar and nucleotide sugar metabolism	2.7.7.12	Normal
						Galactose metabolism	2.7.7.12	Normal
						Metabolic pathways	2.7.7.12	Normal
						Amino sugar and nucleotide sugar metabolism	2.7.7.13	log-normal
						Biosynthesis of secondary metabolites	2.7.7.13	log-normal
						Fructose and mannose metabolism	2.7.7.13	log-normal
						Metabolic pathways	2.7.7.13	log-normal
						Glycerophospholipid metabolism	2.7.7.14	Gamma
						Metabolic pathways	2.7.7.14	Gamma
						Phosphonate and phosphinate metabolism	2.7.7.14	Gamma
						Metabolic pathways	2.7.7.18	Normal
						Nicotinate and nicotinamide metabolism	2.7.7.18	Normal
						Biosynthesis of secondary metabolites	2.7.7.2	Normal
						Metabolic pathways	2.7.7.2	Normal
						Riboflavin metabolism	2.7.7.2	Normal
						Amino sugar and nucleotide sugar metabolism	2.7.7.22	log-normal
						Fructose and mannose metabolism	2.7.7.22	log-normal
						Metabolic pathways	2.7.7.22	log-normal
						Amino sugar and nucleotide sugar metabolism	2.7.7.23	Normal
						Biosynthesis of antibiotics	2.7.7.23	Normal
						Metabolic pathways	2.7.7.23	Normal
						Acarbose and validamycin biosynthesis	2.7.7.24	Normal
						Biosynthesis of antibiotics	2.7.7.24	Normal
						Polyketide sugar unit biosynthesis	2.7.7.24	Normal
						Streptomycin biosynthesis	2.7.7.24	Normal
						Amino sugar and nucleotide sugar metabolism	2.7.7.27	log-normal
						Biosynthesis of secondary metabolites	2.7.7.27	log-normal
						Metabolic pathways	2.7.7.27	log-normal
						Starch and sucrose metabolism	2.7.7.27	log-normal
						Metabolic pathways	2.7.7.3	Normal
						Pantothenate and CoA biosynthesis	2.7.7.3	Normal
						Amino sugar and nucleotide sugar metabolism	2.7.7.33	log-normal
						Metabolic pathways	2.7.7.33	log-normal
						Starch and sucrose metabolism	2.7.7.33	log-normal
						Lipopolysaccharide biosynthesis	2.7.7.38	log-normal
						Metabolic pathways	2.7.7.38	log-normal
						Glycerophospholipid metabolism	2.7.7.39	log-normal
						Biosynthesis of antibiotics	2.7.7.4	Normal
						Metabolic pathways	2.7.7.4	Normal
						Microbial metabolism in diverse environments	2.7.7.4	Normal
						Monobactam biosynthesis	2.7.7.4	Normal
						Purine metabolism	2.7.7.4	Normal
						Selenocompound metabolism	2.7.7.4	Normal
						Sulfur metabolism	2.7.7.4	Normal
						Biosynthesis of secondary metabolites	2.7.7.41	Normal
						Glycerophospholipid metabolism	2.7.7.41	Normal
						Metabolic pathways	2.7.7.41	Normal
						Phosphatidylinositol signaling system	2.7.7.41	Normal
						Amino sugar and nucleotide sugar metabolism	2.7.7.43	log-normal
						Metabolic pathways	2.7.7.43	log-normal
						Metabolic pathways	2.7.7.6	Normal
						Purine metabolism	2.7.7.6	Normal
						Pyrimidine metabolism	2.7.7.6	Normal
						Biosynthesis of antibiotics	2.7.7.60	Normal
						Biosynthesis of secondary metabolites	2.7.7.60	Normal
						Metabolic pathways	2.7.7.60	Normal
						Terpenoid backbone biosynthesis	2.7.7.60	Normal
						Metabolic pathways	2.7.7.7	Normal
						Purine metabolism	2.7.7.7	Normal
						Pyrimidine metabolism	2.7.7.7	Normal
						Purine metabolism	2.7.7.8	Normal
						Pyrimidine metabolism	2.7.7.8	Normal
						Amino sugar and nucleotide sugar metabolism	2.7.7.9	Normal
						Biosynthesis of antibiotics	2.7.7.9	Normal
						Galactose metabolism	2.7.7.9	Normal
						Metabolic pathways	2.7.7.9	Normal
						Pentose and glucuronate interconversions	2.7.7.9	Normal
						Starch and sucrose metabolism	2.7.7.9	Normal
						Metabolic pathways	2.7.8.13	Normal
						Peptidoglycan biosynthesis	2.7.8.13	Normal
						Biosynthesis of antibiotics	2.7.8.23	Weibull
						Phosphonate and phosphinate metabolism	2.7.8.23	Weibull
						Biosynthesis of secondary metabolites	2.7.8.24	Weibull
						Glycerophospholipid metabolism	2.7.8.24	Weibull
						Metabolic pathways	2.7.8.26	Weibull
						Porphyrin and chlorophyll metabolism	2.7.8.26	Weibull
						Glycerophospholipid metabolism	2.7.8.5	Normal
						Metabolic pathways	2.7.8.5	Normal
						Pantothenate and CoA biosynthesis	2.7.8.7	Weibull
						Biosynthesis of secondary metabolites	2.7.8.8	Normal
						Glycerophospholipid metabolism	2.7.8.8	Normal
						Glycine serine and threonine metabolism	2.7.8.8	Normal
						Metabolic pathways	2.7.8.8	Normal
						Carbon fixation in photosynthetic organisms	2.7.9.1	Normal
						Carbon fixation pathways in prokaryotes	2.7.9.1	Normal
						Metabolic pathways	2.7.9.1	Normal
						Microbial metabolism in diverse environments	2.7.9.1	Normal
						Pyruvate metabolism	2.7.9.1	Normal
						Carbon fixation pathways in prokaryotes	2.7.9.2	Normal
						Metabolic pathways	2.7.9.2	Normal
						Methane metabolism	2.7.9.2	Normal
						Microbial metabolism in diverse environments	2.7.9.2	Normal
						Pyruvate metabolism	2.7.9.2	Normal
						Metabolic pathways	2.7.9.3	Normal
						Selenocompound metabolism	2.7.9.3	Normal
						Microbial metabolism in diverse environments	2.8.1.1	Normal
						Sulfur metabolism	2.8.1.1	Normal
						Cysteine and methionine metabolism	2.8.1.2	Normal
						Metabolic pathways	2.8.1.2	Normal
						Biotin metabolism	2.8.1.6	Normal
						Metabolic pathways	2.8.1.6	Normal
						Metabolic pathways	2.8.1.7	Normal
						Thiamine metabolism	2.8.1.7	Normal
						Lipoic acid metabolism	2.8.1.8	Normal
						Metabolic pathways	2.8.1.8	Normal
						Butanoate metabolism	2.8.3.12	Weibull
						Microbial metabolism in diverse environments	2.8.3.12	Weibull
						Styrene degradation	2.8.3.12	Weibull
						Butanoate metabolism	2.8.3.5	log-normal
						Synthesis and degradation of ketone bodies	2.8.3.5	log-normal
						Valine leucine and isoleucine biosynthesis	2.8.3.5	log-normal
						Benzoate degradation	2.8.3.6	log-normal
						Metabolic pathways	2.8.3.6	log-normal
						Microbial metabolism in diverse environments	2.8.3.6	log-normal
						Aminobenzoate degradation	2.8.3.8	Weibull
						Butanoate metabolism	2.8.3.8	Weibull
						Metabolic pathways	2.8.3.8	Weibull
						Microbial metabolism in diverse environments	2.8.3.8	Weibull
						Propanoate metabolism	2.8.3.8	Weibull
						Aminoacyl-tRNA biosynthesis	2.9.1.1	log-normal
						Selenocompound metabolism	2.9.1.1	log-normal
						Drug metabolism - other enzymes	3.1.1.1	Normal
						Ascorbate and aldarate metabolism	3.1.1.17	Weibull
						Biosynthesis of antibiotics	3.1.1.17	Weibull
						Biosynthesis of secondary metabolites	3.1.1.17	Weibull
						Caprolactam degradation	3.1.1.17	Weibull
						Metabolic pathways	3.1.1.17	Weibull
						Microbial metabolism in diverse environments	3.1.1.17	Weibull
						Pentose phosphate pathway	3.1.1.17	Weibull
						Bisphenol degradation	3.1.1.2	Normal
						Metabolic pathways	3.1.1.2	Normal
						Microbial metabolism in diverse environments	3.1.1.2	Normal
						Glycerolipid metabolism	3.1.1.23	Gamma
						Metabolic pathways	3.1.1.23	Gamma
						Benzoate degradation	3.1.1.24	Weibull
						Metabolic pathways	3.1.1.24	Weibull
						Microbial metabolism in diverse environments	3.1.1.24	Weibull
						Glycerolipid metabolism	3.1.1.3	log-normal
						Metabolic pathways	3.1.1.3	log-normal
						Biosynthesis of antibiotics	3.1.1.31	Weibull
						Biosynthesis of secondary metabolites	3.1.1.31	Weibull
						Metabolic pathways	3.1.1.31	Weibull
						Microbial metabolism in diverse environments	3.1.1.31	Weibull
						Pentose phosphate pathway	3.1.1.31	Weibull
						Chlorocyclohexane and chlorobenzene degradation	3.1.1.45	log-normal
						Fluorobenzoate degradation	3.1.1.45	log-normal
						Metabolic pathways	3.1.1.45	log-normal
						Microbial metabolism in diverse environments	3.1.1.45	log-normal
						Toluene degradation	3.1.1.45	log-normal
						Glycerophospholipid metabolism	3.1.1.5	Gamma
						Methane metabolism	3.1.2.12	log-normal
						Microbial metabolism in diverse environments	3.1.2.12	log-normal
						Biosynthesis of secondary metabolites	3.1.2.2	Weibull
						Biosynthesis of unsaturated fatty acids	3.1.2.2	Weibull
						Fatty acid elongation	3.1.2.2	Weibull
						Benzoate degradation	3.1.2.23	Weibull
						Biosynthesis of secondary metabolites	3.1.2.23	Weibull
						Metabolic pathways	3.1.2.23	Weibull
						Microbial metabolism in diverse environments	3.1.2.23	Weibull
						Ubiquinone and other terpenoid-quinone biosynthesis	3.1.2.23	Weibull
						beta-Alanine metabolism	3.1.2.4	Gamma
						Metabolic pathways	3.1.2.4	Gamma
						Propanoate metabolism	3.1.2.4	Gamma
						Valine leucine and isoleucine biosynthesis	3.1.2.4	Gamma
						Pyruvate metabolism	3.1.2.6	Normal
						Folate biosynthesis	3.1.3.1	log-normal
						Metabolic pathways	3.1.3.1	log-normal
						Thiamine metabolism	3.1.3.1	log-normal
						Biosynthesis of antibiotics	3.1.3.11	log-normal
						Biosynthesis of secondary metabolites	3.1.3.11	log-normal
						Carbon fixation in photosynthetic organisms	3.1.3.11	log-normal
						Fructose and mannose metabolism	3.1.3.11	log-normal
						Glycolysis / Gluconeogenesis	3.1.3.11	log-normal
						Metabolic pathways	3.1.3.11	log-normal
						Methane metabolism	3.1.3.11	log-normal
						Microbial metabolism in diverse environments	3.1.3.11	log-normal
						Pentose phosphate pathway	3.1.3.11	log-normal
						Metabolic pathways	3.1.3.12	Weibull
						Starch and sucrose metabolism	3.1.3.12	Weibull
						Biosynthesis of secondary metabolites	3.1.3.15	Normal
						Histidine metabolism	3.1.3.15	Normal
						Metabolic pathways	3.1.3.15	Normal
						T cell receptor signaling pathway	3.1.3.16	log-normal
						Th1 and Th2 cell differentiation	3.1.3.16	log-normal
						Biosynthesis of antibiotics	3.1.3.18	Normal
						Biosynthesis of secondary metabolites	3.1.3.18	Normal
						Glyoxylate and dicarboxylate metabolism	3.1.3.18	Normal
						Metabolic pathways	3.1.3.18	Normal
						Metabolic pathways	3.1.3.2	Normal
						Riboflavin metabolism	3.1.3.2	Normal
						Thiamine metabolism	3.1.3.2	Normal
						Biosynthesis of antibiotics	3.1.3.25	Normal
						Inositol phosphate metabolism	3.1.3.25	Normal
						Metabolic pathways	3.1.3.25	Normal
						Phosphatidylinositol signaling system	3.1.3.25	Normal
						Streptomycin biosynthesis	3.1.3.25	Normal
						Inositol phosphate metabolism	3.1.3.26	Normal
						Glycerophospholipid metabolism	3.1.3.27	Normal
						Metabolic pathways	3.1.3.27	Normal
						Biosynthesis of antibiotics	3.1.3.3	log-normal
						Glycine serine and threonine metabolism	3.1.3.3	log-normal
						Metabolic pathways	3.1.3.3	log-normal
						Methane metabolism	3.1.3.3	log-normal
						Microbial metabolism in diverse environments	3.1.3.3	log-normal
						Lipopolysaccharide biosynthesis	3.1.3.45	Normal
						Metabolic pathways	3.1.3.45	Normal
						Biosynthesis of secondary metabolites	3.1.3.5	Normal
						Metabolic pathways	3.1.3.5	Normal
						Nicotinate and nicotinamide metabolism	3.1.3.5	Normal
						Purine metabolism	3.1.3.5	Normal
						Pyrimidine metabolism	3.1.3.5	Normal
						Purine metabolism	3.1.3.6	Normal
						Pyrimidine metabolism	3.1.3.6	Normal
						Metabolic pathways	3.1.3.7	log-normal
						Microbial metabolism in diverse environments	3.1.3.7	log-normal
						Sulfur metabolism	3.1.3.7	log-normal
						Methane metabolism	3.1.3.71	log-normal
						Microbial metabolism in diverse environments	3.1.3.71	log-normal
						Inositol phosphate metabolism	3.1.3.8	log-normal
						Pantothenate and CoA biosynthesis	3.1.4.14	log-normal
						Purine metabolism	3.1.4.16	Weibull
						Pyrimidine metabolism	3.1.4.16	Weibull
						Purine metabolism	3.1.4.17	Normal
						Glycerophospholipid metabolism	3.1.4.46	Weibull
						Purine metabolism	3.1.5.1	Weibull
						Sphingolipid metabolism	3.1.6.1	log-normal
						Steroid hormone biosynthesis	3.1.6.1	log-normal
						Glycosaminoglycan degradation	3.1.6.12	Weibull
						Metabolic pathways	3.1.6.12	Weibull
						Glycosaminoglycan degradation	3.1.6.13	log-normal
						Metabolic pathways	3.1.6.13	log-normal
						Glycosaminoglycan degradation	3.1.6.14	Weibull
						Metabolic pathways	3.1.6.14	Weibull
						Steroid hormone biosynthesis	3.1.6.2	Weibull
						Glycosaminoglycan degradation	3.1.6.4	log-normal
						Metabolic pathways	3.1.6.4	log-normal
						Sphingolipid metabolism	3.1.6.8	log-normal
						Purine metabolism	3.1.7.2	Normal
						Amino sugar and nucleotide sugar metabolism	3.13.1.1	Normal
						Glycerolipid metabolism	3.13.1.1	Normal
						Metabolic pathways	3.2.1.1	Weibull
						Starch and sucrose metabolism	3.2.1.1	Weibull
						Metabolic pathways	3.2.1.114	log-normal
						N-Glycan biosynthesis	3.2.1.114	log-normal
						Various types of N-glycan biosynthesis	3.2.1.114	log-normal
						Amino sugar and nucleotide sugar metabolism	3.2.1.14	log-normal
						Metabolic pathways	3.2.1.14	log-normal
						Other glycan degradation	3.2.1.18	Weibull
						Sphingolipid metabolism	3.2.1.18	Weibull
						Galactose metabolism	3.2.1.20	log-normal
						Metabolic pathways	3.2.1.20	log-normal
						Starch and sucrose metabolism	3.2.1.20	log-normal
						Biosynthesis of secondary metabolites	3.2.1.21	log-normal
						Cyanoamino acid metabolism	3.2.1.21	log-normal
						Metabolic pathways	3.2.1.21	log-normal
						Phenylpropanoid biosynthesis	3.2.1.21	log-normal
						Starch and sucrose metabolism	3.2.1.21	log-normal
						Galactose metabolism	3.2.1.22	Normal
						Glycerolipid metabolism	3.2.1.22	Normal
						Glycosphingolipid biosynthesis - globo and isoglobo series	3.2.1.22	Normal
						Metabolic pathways	3.2.1.22	Normal
						Sphingolipid metabolism	3.2.1.22	Normal
						Galactose metabolism	3.2.1.23	Normal
						Glycosaminoglycan degradation	3.2.1.23	Normal
						Glycosphingolipid biosynthesis - ganglio series	3.2.1.23	Normal
						Metabolic pathways	3.2.1.23	Normal
						Other glycan degradation	3.2.1.23	Normal
						Sphingolipid metabolism	3.2.1.23	Normal
						Other glycan degradation	3.2.1.24	log-normal
						Galactose metabolism	3.2.1.26	Weibull
						Metabolic pathways	3.2.1.26	Weibull
						Starch and sucrose metabolism	3.2.1.26	Weibull
						Metabolic pathways	3.2.1.28	log-normal
						Starch and sucrose metabolism	3.2.1.28	log-normal
						Biosynthesis of secondary metabolites	3.2.1.31	Weibull
						Drug metabolism - other enzymes	3.2.1.31	Weibull
						Flavone and flavonol biosynthesis	3.2.1.31	Weibull
						Glycosaminoglycan degradation	3.2.1.31	Weibull
						Metabolic pathways	3.2.1.31	Weibull
						Pentose and glucuronate interconversions	3.2.1.31	Weibull
						Porphyrin and chlorophyll metabolism	3.2.1.31	Weibull
						Metabolic pathways	3.2.1.4	log-normal
						Starch and sucrose metabolism	3.2.1.4	log-normal
						Metabolic pathways	3.2.1.45	Weibull
						Other glycan degradation	3.2.1.45	Weibull
						Sphingolipid metabolism	3.2.1.45	Weibull
						Other glycan degradation	3.2.1.51	log-normal
						Amino sugar and nucleotide sugar metabolism	3.2.1.52	Normal
						Glycosaminoglycan degradation	3.2.1.52	Normal
						Glycosphingolipid biosynthesis - ganglio series	3.2.1.52	Normal
						Glycosphingolipid biosynthesis - globo and isoglobo series	3.2.1.52	Normal
						Metabolic pathways	3.2.1.52	Normal
						Other glycan degradation	3.2.1.52	Normal
						Various types of N-glycan biosynthesis	3.2.1.52	Normal
						Amino sugar and nucleotide sugar metabolism	3.2.1.55	Weibull
						Starch and sucrose metabolism	3.2.1.65	Gamma
						Metabolic pathways	3.2.2.1	Normal
						Nicotinate and nicotinamide metabolism	3.2.2.1	Normal
						Purine metabolism	3.2.2.1	Normal
						Cysteine and methionine metabolism	3.2.2.16	log-normal
						Metabolic pathways	3.2.2.16	log-normal
						Purine metabolism	3.2.2.4	Normal
						Metabolic pathways	3.2.2.8	Weibull
						Purine metabolism	3.2.2.8	Weibull
						Pyrimidine metabolism	3.2.2.8	Weibull
						Cysteine and methionine metabolism	3.2.2.9	log-normal
						Metabolic pathways	3.2.2.9	log-normal
						Cysteine and methionine metabolism	3.3.1.1	Normal
						Metabolic pathways	3.3.1.1	Normal
						Biosynthesis of antibiotics	3.3.2.1	Normal
						Biosynthesis of secondary metabolites	3.3.2.1	Normal
						Biosynthesis of siderophore group nonribosomal peptides	3.3.2.1	Normal
						Metabolism of xenobiotics by cytochrome P450	3.3.2.9	log-normal
						Glutathione metabolism	3.4.11.1	log-normal
						Metabolic pathways	3.4.11.1	log-normal
						Glutathione metabolism	3.4.11.2	Normal
						Metabolic pathways	3.4.11.2	Normal
						Glutathione metabolism	3.4.11.23	Weibull
						Metabolic pathways	3.4.11.23	Weibull
						Arginine and proline metabolism	3.4.11.5	Normal
						Peptidoglycan biosynthesis	3.4.16.4	Normal
						Alanine aspartate and glutamate metabolism	3.4.17.21	Weibull
						Metabolic pathways	3.4.17.21	Weibull
						Biosynthesis of antibiotics	3.4.24.84	Weibull
						Terpenoid backbone biosynthesis	3.4.24.84	Weibull
						Alanine aspartate and glutamate metabolism	3.5.1.1	Normal
						Biosynthesis of secondary metabolites	3.5.1.1	Normal
						Cyanoamino acid metabolism	3.5.1.1	Normal
						Metabolic pathways	3.5.1.1	Normal
						Glyoxylate and dicarboxylate metabolism	3.5.1.10	log-normal
						One carbon pool by folate	3.5.1.10	log-normal
						Biosynthesis of antibiotics	3.5.1.11	Normal
						Penicillin and cephalosporin biosynthesis	3.5.1.11	Normal
						Arginine biosynthesis	3.5.1.14	Normal
						Biosynthesis of antibiotics	3.5.1.14	Normal
						Biosynthesis of secondary metabolites	3.5.1.14	Normal
						Metabolic pathways	3.5.1.14	Normal
						Arginine biosynthesis	3.5.1.16	Normal
						Biosynthesis of antibiotics	3.5.1.16	Normal
						Biosynthesis of secondary metabolites	3.5.1.16	Normal
						Metabolic pathways	3.5.1.16	Normal
						Lysine biosynthesis	3.5.1.18	log-normal
						Metabolic pathways	3.5.1.18	log-normal
						Microbial metabolism in diverse environments	3.5.1.18	log-normal
						Metabolic pathways	3.5.1.19	Normal
						Nicotinate and nicotinamide metabolism	3.5.1.19	Normal
						Alanine aspartate and glutamate metabolism	3.5.1.2	Normal
						Arginine biosynthesis	3.5.1.2	Normal
						D-Glutamine and D-glutamate metabolism	3.5.1.2	Normal
						Metabolic pathways	3.5.1.2	Normal
						Amino sugar and nucleotide sugar metabolism	3.5.1.25	Weibull
						Biosynthesis of antibiotics	3.5.1.25	Weibull
						Galactose metabolism	3.5.1.25	Weibull
						Other glycan degradation	3.5.1.26	Normal
						Cysteine and methionine metabolism	3.5.1.31	log-normal
						Glyoxylate and dicarboxylate metabolism	3.5.1.31	log-normal
						Phenylalanine metabolism	3.5.1.32	Normal
						Aminobenzoate degradation	3.5.1.4	Weibull
						Arginine and proline metabolism	3.5.1.4	Weibull
						Microbial metabolism in diverse environments	3.5.1.4	Weibull
						Phenylalanine metabolism	3.5.1.4	Weibull
						Styrene degradation	3.5.1.4	Weibull
						Tryptophan metabolism	3.5.1.4	Weibull
						Amino sugar and nucleotide sugar metabolism	3.5.1.41	Normal
						Metabolic pathways	3.5.1.41	Normal
						Caprolactam degradation	3.5.1.46	Gamma
						Microbial metabolism in diverse environments	3.5.1.46	Gamma
						Biosynthesis of secondary metabolites	3.5.1.47	Gamma
						Lysine biosynthesis	3.5.1.47	Gamma
						Metabolic pathways	3.5.1.47	Gamma
						Cyanoamino acid metabolism	3.5.1.49	log-normal
						Glyoxylate and dicarboxylate metabolism	3.5.1.49	log-normal
						Nitrogen metabolism	3.5.1.49	log-normal
						Arginine biosynthesis	3.5.1.5	Normal
						Atrazine degradation	3.5.1.5	Normal
						Metabolic pathways	3.5.1.5	Normal
						Microbial metabolism in diverse environments	3.5.1.5	Normal
						Purine metabolism	3.5.1.5	Normal
						Arginine biosynthesis	3.5.1.54	Weibull
						Atrazine degradation	3.5.1.54	Weibull
						Metabolic pathways	3.5.1.54	Weibull
						Microbial metabolism in diverse environments	3.5.1.54	Weibull
						Arginine and proline metabolism	3.5.1.59	Weibull
						Metabolic pathways	3.5.1.59	Weibull
						beta-Alanine metabolism	3.5.1.6	Weibull
						Drug metabolism - other enzymes	3.5.1.6	Weibull
						Metabolic pathways	3.5.1.6	Weibull
						Pantothenate and CoA biosynthesis	3.5.1.6	Weibull
						Pyrimidine metabolism	3.5.1.6	Weibull
						Glyoxylate and dicarboxylate metabolism	3.5.1.68	Gamma
						Histidine metabolism	3.5.1.68	Gamma
						Glyoxylate and dicarboxylate metabolism	3.5.1.9	log-normal
						Metabolic pathways	3.5.1.9	log-normal
						Tryptophan metabolism	3.5.1.9	log-normal
						Biosynthesis of antibiotics	3.5.1.93	Normal
						Penicillin and cephalosporin biosynthesis	3.5.1.93	Normal
						Caprolactam degradation	3.5.2.12	Weibull
						Microbial metabolism in diverse environments	3.5.2.12	Weibull
						Arginine and proline metabolism	3.5.2.14	log-normal
						Metabolic pathways	3.5.2.14	log-normal
						beta-Alanine metabolism	3.5.2.2	log-normal
						Drug metabolism - other enzymes	3.5.2.2	log-normal
						Metabolic pathways	3.5.2.2	log-normal
						Pantothenate and CoA biosynthesis	3.5.2.2	log-normal
						Pyrimidine metabolism	3.5.2.2	log-normal
						Metabolic pathways	3.5.2.3	Normal
						Pyrimidine metabolism	3.5.2.3	Normal
						Metabolic pathways	3.5.2.5	Normal
						Microbial metabolism in diverse environments	3.5.2.5	Normal
						Purine metabolism	3.5.2.5	Normal
						beta-Lactam resistance	3.5.2.6	Weibull
						Biosynthesis of antibiotics	3.5.2.6	Weibull
						Penicillin and cephalosporin biosynthesis	3.5.2.6	Weibull
						Histidine metabolism	3.5.2.7	Normal
						Metabolic pathways	3.5.2.7	Normal
						Glutathione metabolism	3.5.2.9	log-normal
						Metabolic pathways	3.5.2.9	log-normal
						Arginine and proline metabolism	3.5.3.1	Normal
						Arginine biosynthesis	3.5.3.1	Normal
						Biosynthesis of antibiotics	3.5.3.1	Normal
						Biosynthesis of secondary metabolites	3.5.3.1	Normal
						Metabolic pathways	3.5.3.1	Normal
						Arginine and proline metabolism	3.5.3.11	Normal
						Metabolic pathways	3.5.3.11	Normal
						Arginine and proline metabolism	3.5.3.12	Normal
						Metabolic pathways	3.5.3.12	Normal
						Histidine metabolism	3.5.3.13	Weibull
						Arginine and proline metabolism	3.5.3.23	log-normal
						Metabolic pathways	3.5.3.23	log-normal
						Arginine and proline metabolism	3.5.3.3	log-normal
						Glycine serine and threonine metabolism	3.5.3.3	log-normal
						Metabolic pathways	3.5.3.3	log-normal
						Metabolic pathways	3.5.3.4	Normal
						Microbial metabolism in diverse environments	3.5.3.4	Normal
						Purine metabolism	3.5.3.4	Normal
						Histidine metabolism	3.5.3.8	Weibull
						Metabolic pathways	3.5.3.8	Weibull
						Metabolic pathways	3.5.4.1	Normal
						Pyrimidine metabolism	3.5.4.1	Normal
						Biosynthesis of antibiotics	3.5.4.10	Normal
						Biosynthesis of secondary metabolites	3.5.4.10	Normal
						Metabolic pathways	3.5.4.10	Normal
						Purine metabolism	3.5.4.10	Normal
						Metabolic pathways	3.5.4.12	log-normal
						Pyrimidine metabolism	3.5.4.12	log-normal
						Metabolic pathways	3.5.4.13	Normal
						Pyrimidine metabolism	3.5.4.13	Normal
						Folate biosynthesis	3.5.4.16	Normal
						Metabolic pathways	3.5.4.16	Normal
						Biosynthesis of secondary metabolites	3.5.4.19	Normal
						Histidine metabolism	3.5.4.19	Normal
						Metabolic pathways	3.5.4.19	Normal
						Metabolic pathways	3.5.4.2	log-normal
						Purine metabolism	3.5.4.2	log-normal
						Biosynthesis of secondary metabolites	3.5.4.25	Normal
						Folate biosynthesis	3.5.4.25	Normal
						Metabolic pathways	3.5.4.25	Normal
						Riboflavin metabolism	3.5.4.25	Normal
						Biosynthesis of secondary metabolites	3.5.4.26	log-normal
						Metabolic pathways	3.5.4.26	log-normal
						Riboflavin metabolism	3.5.4.26	log-normal
						Metabolic pathways	3.5.4.27	Normal
						Methane metabolism	3.5.4.27	Normal
						Microbial metabolism in diverse environments	3.5.4.27	Normal
						Metabolic pathways	3.5.4.3	Normal
						Purine metabolism	3.5.4.3	Normal
						Metabolic pathways	3.5.4.4	log-normal
						Purine metabolism	3.5.4.4	log-normal
						Drug metabolism - other enzymes	3.5.4.5	log-normal
[truncated: 885 more rows]

## Sheet: S04-PDF-enzimes-pathways
Pathway	EC number	PDF			Metabolic Pathway	KEGG BRITE class	Gamma	log-normal	Normal	Weibull
alpha-Linolenic acid metabolism	1.1.1.1	Normal			Carbapenem biosynthesis	Biosynthesis of other secondary metabolites	0	0	2	0
Biosynthesis of antibiotics	1.1.1.1	Normal			Monobactam biosynthesis	Biosynthesis of other secondary metabolites	0	0	3	0
Biosynthesis of secondary metabolites	1.1.1.1	Normal			Glycosphingolipid biosynthesis - ganglio series	Glycan biosynthesis and metabolism	0	0	2	0
Chloroalkane and chloroalkene degradation	1.1.1.1	Normal			GlycosphingolLipid biosynthesis - globo and isoglobo series	Glycan biosynthesis and metabolism	0	0	2	0
Drug metabolism - cytochrome P450	1.1.1.1	Normal			alpha-Linolenic acid metabolism	Lipid metabolism	0	0	3	0
Fatty acid degradation	1.1.1.1	Normal			Arachidonic acid metabolism	Lipid metabolism	0	0	3	0
Glycine serine and threonine metabolism	1.1.1.1	Normal			Lipoic acid metabolism	Metabolism of cofactors and vitamins	0	0	2	0
Glycolysis / Gluconeogenesis	1.1.1.1	Normal			D-Alanine metabolism	Metabolism of other amino acids	0	0	3	0
Metabolic pathways	1.1.1.1	Normal			Limonene and pinene degradation	Metabolism of terpenoids and polyketides	0	0	2	0
Metabolism of xenobiotics by cytochrome P450	1.1.1.1	Normal			Xylene degradation	Xenobiotics biodegradation and metabolism	0	0	0	6
Microbial metabolism in diverse environments	1.1.1.1	Normal			Polycyclic aromatic hydrocarbon degradation	Xenobiotics biodegradation and metabolism	0	2	0	0
Naphthalene degradation	1.1.1.1	Normal			Polycyclic aromatic hydrocarbon degradation	Xenobiotics biodegradation and metabolism	0	2	0	0
Retinol metabolism	1.1.1.1	Normal
Tyrosine metabolism	1.1.1.1	Normal
Biosynthesis of unsaturated fatty acids	1.1.1.100	Weibull
Biotin metabolism	1.1.1.100	Weibull
Fatty acid biosynthesis	1.1.1.100	Weibull
Metabolic pathways	1.1.1.100	Weibull
Glycine serine and threonine metabolism	1.1.1.103	Normal
Microbial metabolism in diverse environments	1.1.1.107	Gamma
Vitamin B6 metabolism	1.1.1.107	Gamma
Ascorbate and aldarate metabolism	1.1.1.122	Gamma
Biosynthesis of secondary metabolites	1.1.1.122	Gamma
Fructose and mannose metabolism	1.1.1.122	Gamma
Metabolic pathways	1.1.1.122	Gamma
Microbial metabolism in diverse environments	1.1.1.122	Gamma
Pentose and glucuronate interconversions	1.1.1.13	Gamma
Amino sugar and nucleotide sugar metabolism	1.1.1.132	log-normal
Fructose and mannose metabolism	1.1.1.132	log-normal
Biosynthesis of antibiotics	1.1.1.133	Normal
Polyketide sugar unit biosynthesis	1.1.1.133	Normal
Streptomycin biosynthesis	1.1.1.133	Normal
Fructose and mannose metabolism	1.1.1.14	Weibull
Metabolic pathways	1.1.1.14	Weibull
Pentose and glucuronate interconversions	1.1.1.14	Weibull
Benzoate degradation	1.1.1.157	log-normal
Butanoate metabolism	1.1.1.157	log-normal
Metabolic pathways	1.1.1.157	log-normal
Microbial metabolism in diverse environments	1.1.1.157	log-normal
Phenylalanine metabolism	1.1.1.157	log-normal
Secondary bile acid biosynthesis	1.1.1.159	log-normal
Caprolactam degradation	1.1.1.163	Weibull
Biosynthesis of secondary metabolites	1.1.1.169	Weibull
Metabolic pathways	1.1.1.169	Weibull
Pantothenate and CoA biosynthesis	1.1.1.169	Weibull
Biosynthesis of antibiotics	1.1.1.18	Normal
Inositol phosphate metabolism	1.1.1.18	Normal
Metabolic pathways	1.1.1.18	Normal
Microbial metabolism in diverse environments	1.1.1.18	Normal
Streptomycin biosynthesis	1.1.1.18	Normal
Arachidonic acid metabolism	1.1.1.184	Normal
Folate biosynthesis	1.1.1.184	Normal
Metabolic pathways	1.1.1.184	Normal
Metabolism of xenobiotics by cytochrome P450	1.1.1.184	Normal
Tryptophan metabolism	1.1.1.190	log-normal
Biosynthesis of secondary metabolites	1.1.1.193	log-normal
Metabolic pathways	1.1.1.193	log-normal
Riboflavin metabolism	1.1.1.193	log-normal
Biosynthesis of secondary metabolites	1.1.1.205	Normal
Drug metabolism - other enzymes	1.1.1.205	Normal
Metabolic pathways	1.1.1.205	Normal
Purine metabolism	1.1.1.205	Normal
Folate biosynthesis	1.1.1.21	log-normal
Fructose and mannose metabolism	1.1.1.21	log-normal
Galactose metabolism	1.1.1.21	log-normal
Glycerolipid metabolism	1.1.1.21	log-normal
Metabolic pathways	1.1.1.21	log-normal
Pentose and glucuronate interconversions	1.1.1.21	log-normal
Biosynthesis of unsaturated fatty acids	1.1.1.211	log-normal
Fatty acid degradation	1.1.1.211	log-normal
Fatty acid elongation	1.1.1.211	log-normal
Metabolic pathways	1.1.1.211	log-normal
Metabolic pathways	1.1.1.215	Weibull
Microbial metabolism in diverse environments	1.1.1.215	Weibull
Pentose phosphate pathway	1.1.1.215	Weibull
Biosynthesis of secondary metabolites	1.1.1.219	log-normal
Flavonoid biosynthesis	1.1.1.219	log-normal
Metabolic pathways	1.1.1.219	log-normal
Amino sugar and nucleotide sugar metabolism	1.1.1.22	Normal
Ascorbate and aldarate metabolism	1.1.1.22	Normal
Metabolic pathways	1.1.1.22	Normal
Pentose and glucuronate interconversions	1.1.1.22	Normal
Biosynthesis of secondary metabolites	1.1.1.23	log-normal
Histidine metabolism	1.1.1.23	log-normal
Metabolic pathways	1.1.1.23	log-normal
Biosynthesis of antibiotics	1.1.1.25	Normal
Biosynthesis of secondary metabolites	1.1.1.25	Normal
Metabolic pathways	1.1.1.25	Normal
Phenylalanine tyrosine and tryptophan biosynthesis	1.1.1.25	Normal
Biosynthesis of secondary metabolites	1.1.1.26	Normal
Glyoxylate and dicarboxylate metabolism	1.1.1.26	Normal
Metabolic pathways	1.1.1.26	Normal
Microbial metabolism in diverse environments	1.1.1.26	Normal
Glycerophospholipid metabolism	1.1.1.261	Weibull
Metabolic pathways	1.1.1.262	Normal
Vitamin B6 metabolism	1.1.1.262	Normal
Biosynthesis of antibiotics	1.1.1.267	Normal
Biosynthesis of secondary metabolites	1.1.1.267	Normal
Metabolic pathways	1.1.1.267	Normal
Terpenoid backbone biosynthesis	1.1.1.267	Normal
Biosynthesis of antibiotics	1.1.1.27	Weibull
Biosynthesis of secondary metabolites	1.1.1.27	Weibull
Cysteine and methionine metabolism	1.1.1.27	Weibull
Glycolysis / Gluconeogenesis	1.1.1.27	Weibull
Metabolic pathways	1.1.1.27	Weibull
Microbial metabolism in diverse environments	1.1.1.27	Weibull
Propanoate metabolism	1.1.1.27	Weibull
Pyruvate metabolism	1.1.1.27	Weibull
Amino sugar and nucleotide sugar metabolism	1.1.1.271	log-normal
Fructose and mannose metabolism	1.1.1.271	log-normal
Metabolic pathways	1.1.1.271	log-normal
Microbial metabolism in diverse environments	1.1.1.28	log-normal
Pyruvate metabolism	1.1.1.28	log-normal
Methane metabolism	1.1.1.284	Normal
Microbial metabolism in diverse environments	1.1.1.284	Normal
Biosynthesis of antibiotics	1.1.1.29	Weibull
Biosynthesis of secondary metabolites	1.1.1.29	Weibull
Glycine serine and threonine metabolism	1.1.1.29	Weibull
Glyoxylate and dicarboxylate metabolism	1.1.1.29	Weibull
Metabolic pathways	1.1.1.29	Weibull
Methane metabolism	1.1.1.29	Weibull
Microbial metabolism in diverse environments	1.1.1.29	Weibull
Biosynthesis of antibiotics	1.1.1.3	Normal
Biosynthesis of secondary metabolites	1.1.1.3	Normal
Cysteine and methionine metabolism	1.1.1.3	Normal
Glycine serine and threonine metabolism	1.1.1.3	Normal
Lysine biosynthesis	1.1.1.3	Normal
Metabolic pathways	1.1.1.3	Normal
Microbial metabolism in diverse environments	1.1.1.3	Normal
Butanoate metabolism	1.1.1.30	Normal
Metabolic pathways	1.1.1.30	Normal
Synthesis and degradation of ketone bodies	1.1.1.30	Normal
Metabolic pathways	1.1.1.31	Normal
Valine leucine and isoleucine biosynthesis	1.1.1.31	Normal
Biosynthesis of antibiotics	1.1.1.34	Normal
Biosynthesis of secondary metabolites	1.1.1.34	Normal
Metabolic pathways	1.1.1.34	Normal
Terpenoid backbone biosynthesis	1.1.1.34	Normal
Benzoate degradation	1.1.1.35	Normal
Biosynthesis of antibiotics	1.1.1.35	Normal
Biosynthesis of secondary metabolites	1.1.1.35	Normal
Butanoate metabolism	1.1.1.35	Normal
Caprolactam degradation	1.1.1.35	Normal
Carbon fixation pathways in prokaryotes	1.1.1.35	Normal
Fatty acid degradation	1.1.1.35	Normal
Fatty acid elongation	1.1.1.35	Normal
Geraniol degradation	1.1.1.35	Normal
Lysine degradation	1.1.1.35	Normal
Metabolic pathways	1.1.1.35	Normal
Microbial metabolism in diverse environments	1.1.1.35	Normal
Primary bile acid biosynthesis	1.1.1.35	Normal
Toluene degradation	1.1.1.35	Normal
Tryptophan metabolism	1.1.1.35	Normal
Valine leucine and isoleucine biosynthesis	1.1.1.35	Normal
Butanoate metabolism	1.1.1.36	Gamma
Glyoxylate and dicarboxylate metabolism	1.1.1.36	Gamma
Metabolic pathways	1.1.1.36	Gamma
Microbial metabolism in diverse environments	1.1.1.36	Gamma
Biosynthesis of antibiotics	1.1.1.37	Normal
Biosynthesis of secondary metabolites	1.1.1.37	Normal
Carbon fixation in photosynthetic organisms	1.1.1.37	Normal
Carbon fixation pathways in prokaryotes	1.1.1.37	Normal
Citrate cycle (TCA cycle)	1.1.1.37	Normal
Cysteine and methionine metabolism	1.1.1.37	Normal
Glyoxylate and dicarboxylate metabolism	1.1.1.37	Normal
Metabolic pathways	1.1.1.37	Normal
Methane metabolism	1.1.1.37	Normal
Microbial metabolism in diverse environments	1.1.1.37	Normal
Pyruvate metabolism	1.1.1.37	Normal
Pyruvate metabolism	1.1.1.38	log-normal
Carbon fixation in photosynthetic organisms	1.1.1.39	Weibull
Metabolic pathways	1.1.1.39	Weibull
Microbial metabolism in diverse environments	1.1.1.39	Weibull
Pyruvate metabolism	1.1.1.39	Weibull
Carbon fixation in photosynthetic organisms	1.1.1.40	log-normal
Metabolic pathways	1.1.1.40	log-normal
Microbial metabolism in diverse environments	1.1.1.40	log-normal
Pyruvate metabolism	1.1.1.40	log-normal
Biosynthesis of antibiotics	1.1.1.41	Normal
Biosynthesis of secondary metabolites	1.1.1.41	Normal
Citrate cycle (TCA cycle)	1.1.1.41	Normal
Metabolic pathways	1.1.1.41	Normal
Microbial metabolism in diverse environments	1.1.1.41	Normal
Biosynthesis of antibiotics	1.1.1.42	Normal
Biosynthesis of secondary metabolites	1.1.1.42	Normal
Carbon fixation pathways in prokaryotes	1.1.1.42	Normal
Citrate cycle (TCA cycle)	1.1.1.42	Normal
Glutathione metabolism	1.1.1.42	Normal
Metabolic pathways	1.1.1.42	Normal
Microbial metabolism in diverse environments	1.1.1.42	Normal
Biosynthesis of antibiotics	1.1.1.44	Normal
Biosynthesis of secondary metabolites	1.1.1.44	Normal
Glutathione metabolism	1.1.1.44	Normal
Metabolic pathways	1.1.1.44	Normal
Microbial metabolism in diverse environments	1.1.1.44	Normal
Pentose phosphate pathway	1.1.1.44	Normal
Microbial metabolism in diverse environments	1.1.1.47	Normal
Pentose phosphate pathway	1.1.1.47	Normal
Biosynthesis of antibiotics	1.1.1.49	log-normal
Biosynthesis of secondary metabolites	1.1.1.49	log-normal
Glutathione metabolism	1.1.1.49	log-normal
Metabolic pathways	1.1.1.49	log-normal
Pentose phosphate pathway	1.1.1.49	log-normal
Biosynthesis of antibiotics	1.1.1.5	Weibull
Biosynthesis of secondary metabolites	1.1.1.5	Weibull
Metabolic pathways	1.1.1.53	Weibull
Steroid hormone biosynthesis	1.1.1.53	Weibull
Glycerolipid metabolism	1.1.1.6	log-normal
Metabolic pathways	1.1.1.6	log-normal
Propanoate metabolism	1.1.1.6	log-normal
Glyoxylate and dicarboxylate metabolism	1.1.1.60	Normal
Metabolic pathways	1.1.1.60	Normal
Butanoate metabolism	1.1.1.61	Gamma
Metabolic pathways	1.1.1.61	Gamma
Biosynthesis of secondary metabolites	1.1.1.79	Gamma
Glyoxylate and dicarboxylate metabolism	1.1.1.79	Gamma
Metabolic pathways	1.1.1.79	Gamma
Microbial metabolism in diverse environments	1.1.1.79	Gamma
Pyruvate metabolism	1.1.1.79	Gamma
Biosynthesis of secondary metabolites	1.1.1.8	Weibull
Glycerophospholipid metabolism	1.1.1.8	Weibull
Biosynthesis of secondary metabolites	1.1.1.81	Weibull
Glycine serine and threonine metabolism	1.1.1.81	Weibull
Glyoxylate and dicarboxylate metabolism	1.1.1.81	Weibull
Metabolic pathways	1.1.1.81	Weibull
Carbon fixation in photosynthetic organisms	1.1.1.82	Weibull
Metabolic pathways	1.1.1.82	Weibull
Microbial metabolism in diverse environments	1.1.1.82	Weibull
Pyruvate metabolism	1.1.1.82	Weibull
Butanoate metabolism	1.1.1.83	Weibull
Biosynthesis of secondary metabolites	1.1.1.85	Normal
C5-Branched dibasic acid metabolism	1.1.1.85	Normal
Metabolic pathways	1.1.1.85	Normal
Valine leucine and isoleucine biosynthesis	1.1.1.85	Normal
Biosynthesis of antibiotics	1.1.1.86	Normal
Biosynthesis of secondary metabolites	1.1.1.86	Normal
Metabolic pathways	1.1.1.86	Normal
Pantothenate and CoA biosynthesis	1.1.1.86	Normal
Valine leucine and isoleucine biosynthesis	1.1.1.86	Normal
Biosynthesis of antibiotics	1.1.1.88	log-normal
Biosynthesis of secondary metabolites	1.1.1.88	log-normal
Terpenoid backbone biosynthesis	1.1.1.88	log-normal
Metabolic pathways	1.1.1.90	Weibull
Microbial metabolism in diverse environments	1.1.1.90	Weibull
Phenylalanine metabolism	1.1.1.90	Weibull
Toluene degradation	1.1.1.90	Weibull
Tyrosine metabolism	1.1.1.90	Weibull
Xylene degradation	1.1.1.90	Weibull
Glyoxylate and dicarboxylate metabolism	1.1.1.93	Normal
Biosynthesis of secondary metabolites	1.1.1.94	Normal
Glycerophospholipid metabolism	1.1.1.94	Normal
Biosynthesis of antibiotics	1.1.1.95	log-normal
Glycine serine and threonine metabolism	1.1.1.95	log-normal
Metabolic pathways	1.1.1.95	log-normal
Methane metabolism	1.1.1.95	log-normal
Microbial metabolism in diverse environments	1.1.1.95	log-normal
Metabolic pathways	1.1.2.3	log-normal
Pyruvate metabolism	1.1.2.3	log-normal
Pyruvate metabolism	1.1.2.4	Normal
Biosynthesis of antibiotics	1.1.3.15	log-normal
Biosynthesis of secondary metabolites	1.1.3.15	log-normal
Glyoxylate and dicarboxylate metabolism	1.1.3.15	log-normal
Metabolic pathways	1.1.3.15	log-normal
Microbial metabolism in diverse environments	1.1.3.15	log-normal
Biosynthesis of secondary metabolites	1.1.3.21	Weibull
Glycerophospholipid metabolism	1.1.3.21	Weibull
Ascorbate and aldarate metabolism	1.1.3.8	Weibull
Metabolic pathways	1.1.3.8	Weibull
Pentose phosphate pathway	1.1.5.2	Weibull
Biosynthesis of secondary metabolites	1.1.5.3	Normal
Glycerophospholipid metabolism	1.1.5.3	Normal
Biosynthesis of antibiotics	1.1.5.4	log-normal
Biosynthesis of secondary metabolites	1.1.5.4	log-normal
Citrate cycle (TCA cycle)	1.1.5.4	log-normal
Metabolic pathways	1.1.5.4	log-normal
Microbial metabolism in diverse environments	1.1.5.4	log-normal
Pyruvate metabolism	1.1.5.4	log-normal
Glycine serine and threonine metabolism	1.1.99.1	log-normal
Metabolic pathways	1.1.99.1	log-normal
Butanoate metabolism	1.1.99.2	Weibull
Fructose and mannose metabolism	1.1.99.21	Weibull
Metabolic pathways	1.1.99.3	Weibull
Microbial metabolism in diverse environments	1.1.99.3	Weibull
Pentose phosphate pathway	1.1.99.3	Weibull
Metabolic pathways	1.10.2.2	log-normal
Oxidative phosphorylation	1.10.2.2	log-normal
Glutathione metabolism	1.11.1.15	Normal
Metabolic pathways	1.11.1.15	Normal
Biosynthesis of antibiotics	1.11.1.6	log-normal
Biosynthesis of secondary metabolites	1.11.1.6	log-normal
Glyoxylate and dicarboxylate metabolism	1.11.1.6	log-normal
Tryptophan metabolism	1.11.1.6	log-normal
Biosynthesis of secondary metabolites	1.11.1.7	Normal
Metabolic pathways	1.11.1.7	Normal
Phenylpropanoid biosynthesis	1.11.1.7	Normal
Arachidonic acid metabolism	1.11.1.9	Normal
Glutathione metabolism	1.11.1.9	Normal
Benzoate degradation	1.13.11.2	Weibull
Chlorocyclohexane and chlorobenzene degradation	1.13.11.2	Weibull
Metabolic pathways	1.13.11.2	Weibull
Microbial metabolism in diverse environments	1.13.11.2	Weibull
Styrene degradation	1.13.11.2	Weibull
Xylene degradation	1.13.11.2	Weibull
Metabolic pathways	1.13.11.27	log-normal
Phenylalanine metabolism	1.13.11.27	log-normal
Tyrosine metabolism	1.13.11.27	log-normal
Ubiquinone and other terpenoid-quinone biosynthesis	1.13.11.27	log-normal
Chlorocyclohexane and chlorobenzene degradation	1.13.11.39	log-normal
Dioxin degradation	1.13.11.39	log-normal
Metabolic pathways	1.13.11.39	log-normal
Microbial metabolism in diverse environments	1.13.11.39	log-normal
Metabolic pathways	1.13.11.5	log-normal
Microbial metabolism in diverse environments	1.13.11.5	log-normal
Styrene degradation	1.13.11.5	log-normal
Tyrosine metabolism	1.13.11.5	log-normal
Biosynthesis of secondary metabolites	1.13.11.51	Weibull
Carotenoid biosynthesis	1.13.11.51	Weibull
Metabolic pathways	1.13.11.51	Weibull
Nitrogen metabolism	1.13.12.16	Normal
Lysine degradation	1.14.11.1	log-normal
Sulfur metabolism	1.14.11.17	Normal
Taurine and hypotaurine metabolism	1.14.11.17	Normal
Dioxin degradation	1.14.13.1	log-normal
Metabolic pathways	1.14.13.1	log-normal
Microbial metabolism in diverse environments	1.14.13.1	log-normal
Naphthalene degradation	1.14.13.1	log-normal
Polycyclic aromatic hydrocarbon degradation	1.14.13.1	log-normal
Benzoate degradation	1.14.13.2	Weibull
Metabolic pathways	1.14.13.2	Weibull
Microbial metabolism in diverse environments	1.14.13.2	Weibull
Caprolactam degradation	1.14.13.22	Normal
Microbial metabolism in diverse environments	1.14.13.22	Normal
Aminobenzoate degradation	1.14.13.7	log-normal
Metabolic pathways	1.14.13.7	log-normal
Microbial metabolism in diverse environments	1.14.13.7	log-normal
Toluene degradation	1.14.13.7	log-normal
Drug metabolism - cytochrome P450	1.14.13.8	Weibull
Microbial metabolism in diverse environments	1.14.13.8	Weibull
Aminobenzoate degradation	1.14.13.82	Weibull
Microbial metabolism in diverse environments	1.14.13.82	Weibull
Metabolic pathways	1.14.13.9	log-normal
Tryptophan metabolism	1.14.13.9	log-normal
Sulfur metabolism	1.14.14.5	Weibull
Arachidonic acid metabolism	1.14.15.3	Normal
Caprolactam degradation	1.14.15.3	Normal
Fatty acid degradation	1.14.15.3	Normal
Glycine serine and threonine metabolism	1.14.15.7	Gamma
Folate biosynthesis	1.14.16.1	log-normal
Metabolic pathways	1.14.16.1	log-normal
Phenylalanine metabolism	1.14.16.1	log-normal
Phenylalanine tyrosine and tryptophan biosynthesis	1.14.16.1	log-normal
Biosynthesis of unsaturated fatty acids	1.14.19.1	Normal
Biosynthesis of unsaturated fatty acids	1.14.19.3	log-normal
Linoleic acid metabolism	1.14.19.3	log-normal
Metabolic pathways	1.14.19.3	log-normal
Porphyrin and chlorophyll metabolism	1.16.3.1	log-normal
Metabolic pathways	1.17.1.4	Weibull
Microbial metabolism in diverse environments	1.17.1.4	Weibull
Purine metabolism	1.17.1.4	Weibull
Biosynthesis of secondary metabolites	1.17.3.2	log-normal
Caffeine metabolism	1.17.3.2	log-normal
Drug metabolism - other enzymes	1.17.3.2	log-normal
Metabolic pathways	1.17.3.2	log-normal
Purine metabolism	1.17.3.2	log-normal
Drug metabolism - other enzymes	1.17.4.1	log-normal
Glutathione metabolism	1.17.4.1	log-normal
Metabolic pathways	1.17.4.1	log-normal
Purine metabolism	1.17.4.1	log-normal
Pyrimidine metabolism	1.17.4.1	log-normal
Metabolic pathways	1.17.4.2	log-normal
Purine metabolism	1.17.4.2	log-normal
Pyrimidine metabolism	1.17.4.2	log-normal
Biosynthesis of antibiotics	1.17.7.1	Normal
Biosynthesis of secondary metabolites	1.17.7.1	Normal
Metabolic pathways	1.17.7.1	Normal
Terpenoid backbone biosynthesis	1.17.7.1	Normal
Fatty acid degradation	1.18.1.1	log-normal
Metabolic pathways	1.18.1.2	Weibull
Photosynthesis	1.18.1.2	Weibull
Fatty acid degradation	1.18.1.3	log-normal
Benzoate degradation	1.2.1.10	Weibull
Butanoate metabolism	1.2.1.10	Weibull
Dioxin degradation	1.2.1.10	Weibull
Metabolic pathways	1.2.1.10	Weibull
Microbial metabolism in diverse environments	1.2.1.10	Weibull
Phenylalanine metabolism	1.2.1.10	Weibull
Pyruvate metabolism	1.2.1.10	Weibull
Xylene degradation	1.2.1.10	Weibull
Biosynthesis of antibiotics	1.2.1.11	Normal
Biosynthesis of secondary metabolites	1.2.1.11	Normal
Cysteine and methionine metabolism	1.2.1.11	Normal
Glycine serine and threonine metabolism	1.2.1.11	Normal
Lysine biosynthesis	1.2.1.11	Normal
Metabolic pathways	1.2.1.11	Normal
Microbial metabolism in diverse environments	1.2.1.11	Normal
Monobactam biosynthesis	1.2.1.11	Normal
Biosynthesis of antibiotics	1.2.1.12	Normal
Biosynthesis of secondary metabolites	1.2.1.12	Normal
Carbon fixation in photosynthetic organisms	1.2.1.12	Normal
Glycolysis / Gluconeogenesis	1.2.1.12	Normal
Metabolic pathways	1.2.1.12	Normal
Microbial metabolism in diverse environments	1.2.1.12	Normal
Alanine aspartate and glutamate metabolism	1.2.1.16	Normal
Butanoate metabolism	1.2.1.16	Normal
Metabolic pathways	1.2.1.16	Normal
Microbial metabolism in diverse environments	1.2.1.16	Normal
Nicotinate and nicotinamide metabolism	1.2.1.16	Normal
Tyrosine metabolism	1.2.1.16	Normal
Arginine and proline metabolism	1.2.1.19	Weibull
beta-Alanine metabolism	1.2.1.19	Weibull
Metabolic pathways	1.2.1.19	Weibull
Microbial metabolism in diverse environments	1.2.1.22	Normal
Pyruvate metabolism	1.2.1.22	Normal
Alanine aspartate and glutamate metabolism	1.2.1.24	Normal
Butanoate metabolism	1.2.1.24	Normal
Metabolic pathways	1.2.1.24	Normal
Nicotinate and nicotinamide metabolism	1.2.1.24	Normal
Metabolic pathways	1.2.1.27	Normal
Propanoate metabolism	1.2.1.27	Normal
Valine leucine and isoleucine biosynthesis	1.2.1.27	Normal
Arginine and proline metabolism	1.2.1.3	Normal
Ascorbate and aldarate metabolism	1.2.1.3	Normal
beta-Alanine metabolism	1.2.1.3	Normal
Biosynthesis of antibiotics	1.2.1.3	Normal
Biosynthesis of secondary metabolites	1.2.1.3	Normal
Chloroalkane and chloroalkene degradation	1.2.1.3	Normal
Fatty acid degradation	1.2.1.3	Normal
Glycerolipid metabolism	1.2.1.3	Normal
Glycolysis / Gluconeogenesis	1.2.1.3	Normal
Histidine metabolism	1.2.1.3	Normal
Insect hormone biosynthesis	1.2.1.3	Normal
Limonene and pinene degradation	1.2.1.3	Normal
Lysine degradation	1.2.1.3	Normal
Metabolic pathways	1.2.1.3	Normal
Microbial metabolism in diverse environments	1.2.1.3	Normal
Pyruvate metabolism	1.2.1.3	Normal
Tryptophan metabolism	1.2.1.3	Normal
Valine leucine and isoleucine biosynthesis	1.2.1.3	Normal
Biosynthesis of antibiotics	1.2.1.31	Weibull
Biosynthesis of secondary metabolites	1.2.1.31	Weibull
Lysine degradation	1.2.1.31	Weibull
Metabolic pathways	1.2.1.31	Weibull
Arginine biosynthesis	1.2.1.38	Normal
Biosynthesis of antibiotics	1.2.1.38	Normal
Biosynthesis of secondary metabolites	1.2.1.38	Normal
Metabolic pathways	1.2.1.38	Normal
Metabolic pathways	1.2.1.39	log-normal
Microbial metabolism in diverse environments	1.2.1.39	log-normal
Phenylalanine metabolism	1.2.1.39	log-normal
Styrene degradation	1.2.1.39	log-normal
Arginine and proline metabolism	1.2.1.41	Normal
Biosynthesis of antibiotics	1.2.1.41	Normal
Biosynthesis of secondary metabolites	1.2.1.41	Normal
Carbapenem biosynthesis	1.2.1.41	Normal
Metabolic pathways	1.2.1.41	Normal
beta-Alanine metabolism	1.2.1.5	Weibull
Biosynthesis of secondary metabolites	1.2.1.5	Weibull
Drug metabolism - cytochrome P450	1.2.1.5	Weibull
Glycolysis / Gluconeogenesis	1.2.1.5	Weibull
Histidine metabolism	1.2.1.5	Weibull
Metabolic pathways	1.2.1.5	Weibull
Metabolism of xenobiotics by cytochrome P450	1.2.1.5	Weibull
Microbial metabolism in diverse environments	1.2.1.5	Weibull
Phenylalanine metabolism	1.2.1.5	Weibull
Tyrosine metabolism	1.2.1.5	Weibull
Biosynthesis of antibiotics	1.2.1.59	log-normal
Biosynthesis of secondary metabolites	1.2.1.59	log-normal
Carbon fixation in photosynthetic organisms	1.2.1.59	log-normal
Glycolysis / Gluconeogenesis	1.2.1.59	log-normal
Metabolic pathways	1.2.1.59	log-normal
Microbial metabolism in diverse environments	1.2.1.59	log-normal
Microbial metabolism in diverse environments	1.2.1.60	Weibull
Tyrosine metabolism	1.2.1.60	Weibull
Phenylpropanoid biosynthesis	1.2.1.68	log-normal
Biosynthesis of secondary metabolites	1.2.1.70	Normal
Metabolic pathways	1.2.1.70	Normal
Microbial metabolism in diverse environments	1.2.1.70	Normal
Porphyrin and chlorophyll metabolism	1.2.1.70	Normal
Glycine serine and threonine metabolism	1.2.1.8	Normal
Metabolic pathways	1.2.1.8	Normal
Glyoxylate and dicarboxylate metabolism	1.2.2.1	log-normal
Drug metabolism - cytochrome P450	1.2.3.1	Weibull
Metabolic pathways	1.2.3.1	Weibull
Microbial metabolism in diverse environments	1.2.3.1	Weibull
Nicotinate and nicotinamide metabolism	1.2.3.1	Weibull
Retinol metabolism	1.2.3.1	Weibull
Tryptophan metabolism	1.2.3.1	Weibull
Tyrosine metabolism	1.2.3.1	Weibull
Valine leucine and isoleucine biosynthesis	1.2.3.1	Weibull
Vitamin B6 metabolism	1.2.3.1	Weibull
Biosynthesis of antibiotics	1.2.4.1	Normal
Biosynthesis of secondary metabolites	1.2.4.1	Normal
Citrate cycle (TCA cycle)	1.2.4.1	Normal
Glycolysis / Gluconeogenesis	1.2.4.1	Normal
Metabolic pathways	1.2.4.1	Normal
Microbial metabolism in diverse environments	1.2.4.1	Normal
Pyruvate metabolism	1.2.4.1	Normal
Biosynthesis of antibiotics	1.2.4.2	log-normal
Biosynthesis of secondary metabolites	1.2.4.2	log-normal
Citrate cycle (TCA cycle)	1.2.4.2	log-normal
Lysine degradation	1.2.4.2	log-normal
Metabolic pathways	1.2.4.2	log-normal
Microbial metabolism in diverse environments	1.2.4.2	log-normal
Tryptophan metabolism	1.2.4.2	log-normal
Biosynthesis of antibiotics	1.2.4.4	Normal
Biosynthesis of secondary metabolites	1.2.4.4	Normal
Metabolic pathways	1.2.4.4	Normal
Propanoate metabolism	1.2.4.4	Normal
Valine leucine and isoleucine biosynthesis	1.2.4.4	Normal
Carbon fixation pathways in prokaryotes	1.2.7.3	Weibull
Citrate cycle (TCA cycle)	1.2.7.3	Weibull
Metabolic pathways	1.2.7.3	Weibull
Microbial metabolism in diverse environments	1.2.7.3	Weibull
Metabolic pathways	1.2.7.5	log-normal
Microbial metabolism in diverse environments	1.2.7.5	log-normal
Pentose phosphate pathway	1.2.7.5	log-normal
Biosynthesis of antibiotics	1.21.3.1	Gamma
Metabolic pathways	1.21.3.1	Gamma
Penicillin and cephalosporin biosynthesis	1.21.3.1	Gamma
beta-Alanine metabolism	1.3.1.1	log-normal
Metabolic pathways	1.3.1.1	log-normal
Pantothenate and CoA biosynthesis	1.3.1.1	log-normal
Pyrimidine metabolism	1.3.1.1	log-normal
Biotin metabolism	1.3.1.10	Normal
Fatty acid biosynthesis	1.3.1.10	Normal
Metabolic pathways	1.3.1.10	Normal
Biosynthesis of antibiotics	1.3.1.12	Normal
Biosynthesis of secondary metabolites	1.3.1.12	Normal
Metabolic pathways	1.3.1.12	Normal
Novobiocin biosynthesis	1.3.1.12	Normal
Phenylalanine tyrosine and tryptophan biosynthesis	1.3.1.12	Normal
beta-Alanine metabolism	1.3.1.2	log-normal
Drug metabolism - other enzymes	1.3.1.2	log-normal
Metabolic pathways	1.3.1.2	log-normal
Pantothenate and CoA biosynthesis	1.3.1.2	log-normal
Pyrimidine metabolism	1.3.1.2	log-normal
Metabolism of xenobiotics by cytochrome P450	1.3.1.20	Weibull
Benzoate degradation	1.3.1.32	Gamma
Chlorocyclohexane and chlorobenzene degradation	1.3.1.32	Gamma
Fluorobenzoate degradation	1.3.1.32	Gamma
Metabolic pathways	1.3.1.32	Gamma
Microbial metabolism in diverse environments	1.3.1.32	Gamma
Toluene degradation	1.3.1.32	Gamma
Biosynthesis of secondary metabolites	1.3.1.33	log-normal
Metabolic pathways	1.3.1.33	log-normal
Porphyrin and chlorophyll metabolism	1.3.1.33	log-normal
Biosynthesis of unsaturated fatty acids	1.3.1.38	Weibull
Fatty acid elongation	1.3.1.38	Weibull
Metabolic pathways	1.3.1.38	Weibull
Biosynthesis of secondary metabolites	1.3.1.43	log-normal
Metabolic pathways	1.3.1.43	log-normal
Novobiocin biosynthesis	1.3.1.43	log-normal
Phenylalanine tyrosine and tryptophan biosynthesis	1.3.1.43	log-normal
Butanoate metabolism	1.3.1.44	Weibull
Metabolic pathways	1.3.1.44	Weibull
Microbial metabolism in diverse environments	1.3.1.44	Weibull
Metabolic pathways	1.3.1.54	Weibull
Porphyrin and chlorophyll metabolism	1.3.1.54	Weibull
Biosynthesis of secondary metabolites	1.3.1.76	log-normal
Metabolic pathways	1.3.1.76	log-normal
Microbial metabolism in diverse environments	1.3.1.76	log-normal
Porphyrin and chlorophyll metabolism	1.3.1.76	log-normal
Fatty acid biosynthesis	1.3.1.9	log-normal
Metabolic pathways	1.3.1.9	log-normal
Biosynthesis of secondary metabolites	1.3.3.3	log-normal
Metabolic pathways	1.3.3.3	log-normal
Porphyrin and chlorophyll metabolism	1.3.3.3	log-normal
Biosynthesis of secondary metabolites	1.3.3.4	Normal
Metabolic pathways	1.3.3.4	Normal
Porphyrin and chlorophyll metabolism	1.3.3.4	Normal
Biosynthesis of secondary metabolites	1.3.3.5	Weibull
Porphyrin and chlorophyll metabolism	1.3.3.5	Weibull
Biosynthesis of antibiotics	1.3.5.1	Normal
Biosynthesis of secondary metabolites	1.3.5.1	Normal
Butanoate metabolism	1.3.5.1	Normal
Carbon fixation pathways in prokaryotes	1.3.5.1	Normal
Citrate cycle (TCA cycle)	1.3.5.1	Normal
Metabolic pathways	1.3.5.1	Normal
Microbial metabolism in diverse environments	1.3.5.1	Normal
Oxidative phosphorylation	1.3.5.1	Normal
Metabolic pathways	1.3.5.2	Gamma
Pyrimidine metabolism	1.3.5.2	Gamma
Microbial metabolism in diverse environments	1.3.7.1	Weibull
Nicotinate and nicotinamide metabolism	1.3.7.1	Weibull
Alanine aspartate and glutamate metabolism	1.4.1.1	Normal
Metabolic pathways	1.4.1.1	Normal
Taurine and hypotaurine metabolism	1.4.1.1	Normal
Alanine aspartate and glutamate metabolism	1.4.1.13	Normal
Biosynthesis of antibiotics	1.4.1.13	Normal
Biosynthesis of secondary metabolites	1.4.1.13	Normal
Metabolic pathways	1.4.1.13	Normal
Microbial metabolism in diverse environments	1.4.1.13	Normal
Nitrogen metabolism	1.4.1.13	Normal
Alanine aspartate and glutamate metabolism	1.4.1.14	Normal
Biosynthesis of antibiotics	1.4.1.14	Normal
Biosynthesis of secondary metabolites	1.4.1.14	Normal
Metabolic pathways	1.4.1.14	Normal
Microbial metabolism in diverse environments	1.4.1.14	Normal
Nitrogen metabolism	1.4.1.14	Normal
Alanine aspartate and glutamate metabolism	1.4.1.2	log-normal
Arginine biosynthesis	1.4.1.2	log-normal
Metabolic pathways	1.4.1.2	log-normal
Microbial metabolism in diverse environments	1.4.1.2	log-normal
Nitrogen metabolism	1.4.1.2	log-normal
Taurine and hypotaurine metabolism	1.4.1.2	log-normal
Metabolic pathways	1.4.1.21	Weibull
Nicotinate and nicotinamide metabolism	1.4.1.21	Weibull
Alanine aspartate and glutamate metabolism	1.4.1.3	Normal
Arginine biosynthesis	1.4.1.3	Normal
D-Glutamine and D-glutamate metabolism	1.4.1.3	Normal
Metabolic pathways	1.4.1.3	Normal
Microbial metabolism in diverse environments	1.4.1.3	Normal
Nitrogen metabolism	1.4.1.3	Normal
Alanine aspartate and glutamate metabolism	1.4.1.4	Normal
Arginine biosynthesis	1.4.1.4	Normal
Metabolic pathways	1.4.1.4	Normal
Microbial metabolism in diverse environments	1.4.1.4	Normal
Nitrogen metabolism	1.4.1.4	Normal
Biosynthesis of antibiotics	1.4.1.9	Weibull
Biosynthesis of secondary metabolites	1.4.1.9	Weibull
Metabolic pathways	1.4.1.9	Weibull
Valine leucine and isoleucine biosynthesis	1.4.1.9	Weibull
Valine leucine and isoleucine biosynthesis	1.4.1.9	Weibull
Alanine aspartate and glutamate metabolism	1.4.3.16	Normal
Metabolic pathways	1.4.3.16	Normal
Nicotinate and nicotinamide metabolism	1.4.3.16	Normal
Metabolic pathways	1.4.3.19	Normal
Thiamine metabolism	1.4.3.19	Normal
Alanine aspartate and glutamate metabolism	1.4.3.2	Weibull
Biosynthesis of secondary metabolites	1.4.3.2	Weibull
Cysteine and methionine metabolism	1.4.3.2	Weibull
Isoquinoline alkaloid biosynthesis	1.4.3.2	Weibull
Metabolic pathways	1.4.3.2	Weibull
Phenylalanine metabolism	1.4.3.2	Weibull
Phenylalanine tyrosine and tryptophan biosynthesis	1.4.3.2	Weibull
Tryptophan metabolism	1.4.3.2	Weibull
Tyrosine metabolism	1.4.3.2	Weibull
Valine leucine and isoleucine biosynthesis	1.4.3.2	Weibull
Arginine and proline metabolism	1.4.3.3	log-normal
Biosynthesis of antibiotics	1.4.3.3	log-normal
D-Arginine and D-ornithine metabolism	1.4.3.3	log-normal
Glycine serine and threonine metabolism	1.4.3.3	log-normal
Metabolic pathways	1.4.3.3	log-normal
Penicillin and cephalosporin biosynthesis	1.4.3.3	log-normal
Arginine and proline metabolism	1.4.3.4	log-normal
Biosynthesis of secondary metabolites	1.4.3.4	log-normal
Drug metabolism - cytochrome P450	1.4.3.4	log-normal
Glycine serine and threonine metabolism	1.4.3.4	log-normal
Histidine metabolism	1.4.3.4	log-normal
Isoquinoline alkaloid biosynthesis	1.4.3.4	log-normal
Metabolic pathways	1.4.3.4	log-normal
Phenylalanine metabolism	1.4.3.4	log-normal
Tryptophan metabolism	1.4.3.4	log-normal
Tyrosine metabolism	1.4.3.4	log-normal
Metabolic pathways	1.4.3.5	Normal
Microbial metabolism in diverse environments	1.4.3.5	Normal
Vitamin B6 metabolism	1.4.3.5	Normal
Glycine serine and threonine metabolism	1.4.4.2	log-normal
Metabolic pathways	1.4.4.2	log-normal
Glyoxylate and dicarboxylate metabolism	1.4.7.1	Normal
Microbial metabolism in diverse environments	1.4.7.1	Normal
Nitrogen metabolism	1.4.7.1	Normal
Biosynthesis of antibiotics	1.5.1.10	log-normal
Biosynthesis of secondary metabolites	1.5.1.10	log-normal
Lysine biosynthesis	1.5.1.10	log-normal
Lysine degradation	1.5.1.10	log-normal
Metabolic pathways	1.5.1.10	log-normal
Arginine and proline metabolism	1.5.1.2	Normal
Biosynthesis of antibiotics	1.5.1.2	Normal
Biosynthesis of secondary metabolites	1.5.1.2	Normal
Metabolic pathways	1.5.1.2	Normal
Carbon fixation pathways in prokaryotes	1.5.1.20	Weibull
Metabolic pathways	1.5.1.20	Weibull
Microbial metabolism in diverse environments	1.5.1.20	Weibull
One carbon pool by folate	1.5.1.20	Weibull
Folate biosynthesis	1.5.1.3	Normal
Metabolic pathways	1.5.1.3	Normal
One carbon pool by folate	1.5.1.3	Normal
Carbon fixation pathways in prokaryotes	1.5.1.5	Normal
Metabolic pathways	1.5.1.5	Normal
Microbial metabolism in diverse environments	1.5.1.5	Normal
One carbon pool by folate	1.5.1.5	Normal
Biosynthesis of antibiotics	1.5.1.7	log-normal
Biosynthesis of secondary metabolites	1.5.1.7	log-normal
Lysine biosynthesis	1.5.1.7	log-normal
Lysine degradation	1.5.1.7	log-normal
Metabolic pathways	1.5.1.7	log-normal
Biosynthesis of antibiotics	1.5.1.8	log-normal
Biosynthesis of secondary metabolites	1.5.1.8	log-normal
Lysine degradation	1.5.1.8	log-normal
Metabolic pathways	1.5.1.8	log-normal
Biosynthesis of antibiotics	1.5.1.9	Gamma
Biosynthesis of secondary metabolites	1.5.1.9	Gamma
Lysine degradation	1.5.1.9	Gamma
Metabolic pathways	1.5.1.9	Gamma
Glycine serine and threonine metabolism	1.5.3.1	Weibull
Metabolic pathways	1.5.3.1	Weibull
Methane metabolism	1.5.8.2	Weibull
Microbial metabolism in diverse environments	1.5.8.2	Weibull
Metabolic pathways	1.6.1.1	Normal
Nicotinate and nicotinamide metabolism	1.6.1.1	Normal
Metabolic pathways	1.6.1.2	Weibull
Nicotinate and nicotinamide metabolism	1.6.1.2	Weibull
Biosynthesis of secondary metabolites	1.6.5.2	Gamma
Ubiquinone and other terpenoid-quinone biosynthesis	1.6.5.2	Gamma
Metabolic pathways	1.6.5.3	Normal
Oxidative phosphorylation	1.6.5.3	Normal
Metabolic pathways	1.6.99.3	Normal
Oxidative phosphorylation	1.6.99.3	Normal
Microbial metabolism in diverse environments	1.7.1.1	Weibull
Nitrogen metabolism	1.7.1.1	Weibull
Folate biosynthesis	1.7.1.13	Weibull
Metabolic pathways	1.7.1.13	Weibull
Nitrogen metabolism	1.7.1.4	log-normal
Purine metabolism	1.7.1.7	log-normal
Microbial metabolism in diverse environments	1.7.2.1	Weibull
Nitrogen metabolism	1.7.2.1	Weibull
Caffeine metabolism	1.7.3.3	Weibull
Metabolic pathways	1.7.3.3	Weibull
Microbial metabolism in diverse environments	1.7.3.3	Weibull
Purine metabolism	1.7.3.3	Weibull
Microbial metabolism in diverse environments	1.7.7.1	Weibull
Nitrogen metabolism	1.7.7.1	Weibull
Metabolic pathways	1.8.1.2	Normal
Microbial metabolism in diverse environments	1.8.1.2	Normal
Sulfur metabolism	1.8.1.2	Normal
Biosynthesis of antibiotics	1.8.1.4	Normal
Biosynthesis of secondary metabolites	1.8.1.4	Normal
Citrate cycle (TCA cycle)	1.8.1.4	Normal
Glycine serine and threonine metabolism	1.8.1.4	Normal
Glycolysis / Gluconeogenesis	1.8.1.4	Normal
Metabolic pathways	1.8.1.4	Normal
Microbial metabolism in diverse environments	1.8.1.4	Normal
Propanoate metabolism	1.8.1.4	Normal
Pyruvate metabolism	1.8.1.4	Normal
Valine leucine and isoleucine biosynthesis	1.8.1.4	Normal
Glutathione metabolism	1.8.1.7	Normal
Selenocompound metabolism	1.8.1.9	log-normal
Metabolic pathways	1.8.2.1	Normal
Microbial metabolism in diverse environments	1.8.2.1	Normal
Sulfur metabolism	1.8.2.1	Normal
Metabolic pathways	1.8.3.1	log-normal
Microbial metabolism in diverse environments	1.8.3.1	log-normal
Sulfur metabolism	1.8.3.1	log-normal
Metabolic pathways	1.8.4.8	Weibull
Microbial metabolism in diverse environments	1.8.4.8	Weibull
Sulfur metabolism	1.8.4.8	Weibull
Metabolic pathways	1.8.7.1	Weibull
Microbial metabolism in diverse environments	1.8.7.1	Weibull
Sulfur metabolism	1.8.7.1	Weibull
Metabolic pathways	1.8.98.1	Weibull
Methane metabolism	1.8.98.1	Weibull
Microbial metabolism in diverse environments	1.8.98.1	Weibull
Metabolic pathways	1.8.99.2	log-normal
Microbial metabolism in diverse environments	1.8.99.2	log-normal
Sulfur metabolism	1.8.99.2	log-normal
Metabolic pathways	1.9.3.1	log-normal
Oxidative phosphorylation	1.9.3.1	log-normal
Aminobenzoate degradation	1.97.1.2	Weibull
Microbial metabolism in diverse environments	1.97.1.2	Weibull
Biosynthesis of secondary metabolites	2.1.1.10	log-normal
Cysteine and methionine metabolism	2.1.1.10	log-normal
Metabolic pathways	2.1.1.10	log-normal
Biosynthesis of secondary metabolites	2.1.1.104	log-normal
Flavonoid biosynthesis	2.1.1.104	log-normal
Metabolic pathways	2.1.1.104	log-normal
Phenylalanine metabolism	2.1.1.104	log-normal
Phenylpropanoid biosynthesis	2.1.1.104	log-normal
Stilbenoid diarylheptanoid and gingerol biosynthesis	2.1.1.104	log-normal
Biosynthesis of secondary metabolites	2.1.1.107	Normal
Metabolic pathways	2.1.1.107	Normal
Microbial metabolism in diverse environments	2.1.1.107	Normal
Porphyrin and chlorophyll metabolism	2.1.1.107	Normal
Biosynthesis of secondary metabolites	2.1.1.13	log-normal
Cysteine and methionine metabolism	2.1.1.13	log-normal
Metabolic pathways	2.1.1.13	log-normal
One carbon pool by folate	2.1.1.13	log-normal
Selenocompound metabolism	2.1.1.13	log-normal
Metabolic pathways	2.1.1.130	Weibull
Porphyrin and chlorophyll metabolism	2.1.1.130	Weibull
Metabolic pathways	2.1.1.131	log-normal
Porphyrin and chlorophyll metabolism	2.1.1.131	log-normal
Metabolic pathways	2.1.1.132	Weibull
Porphyrin and chlorophyll metabolism	2.1.1.132	Weibull
Metabolic pathways	2.1.1.133	log-normal
Porphyrin and chlorophyll metabolism	2.1.1.133	log-normal
Biosynthesis of secondary metabolites	2.1.1.14	log-normal
Cysteine and methionine metabolism	2.1.1.14	log-normal
Metabolic pathways	2.1.1.14	log-normal
Selenocompound metabolism	2.1.1.14	log-normal
Metabolic pathways	2.1.1.148	log-normal
One carbon pool by folate	2.1.1.148	log-normal
Pyrimidine metabolism	2.1.1.148	log-normal
Metabolic pathways	2.1.1.151	Gamma
Porphyrin and chlorophyll metabolism	2.1.1.151	Gamma
Glycine serine and threonine metabolism	2.1.1.157	log-normal
Biosynthesis of secondary metabolites	2.1.1.17	Weibull
Glycerophospholipid metabolism	2.1.1.17	Weibull
Metabolic pathways	2.1.1.17	Weibull
Cysteine and methionine metabolism	2.1.1.37	log-normal
Metabolic pathways	2.1.1.37	log-normal
Metabolic pathways	2.1.1.45	Normal
One carbon pool by folate	2.1.1.45	Normal
Pyrimidine metabolism	2.1.1.45	Normal
Cysteine and methionine metabolism	2.1.1.5	log-normal
Glycine serine and threonine metabolism	2.1.1.5	log-normal
Metabolic pathways	2.1.1.5	log-normal
Biosynthesis of secondary metabolites	2.1.1.64	log-normal
Metabolic pathways	2.1.1.64	log-normal
Ubiquinone and other terpenoid-quinone biosynthesis	2.1.1.64	log-normal
Drug metabolism - other enzymes	2.1.1.67	log-normal
Biosynthesis of antibiotics	2.1.2.1	Normal
Biosynthesis of secondary metabolites	2.1.2.1	Normal
Cyanoamino acid metabolism	2.1.2.1	Normal
Glycine serine and threonine metabolism	2.1.2.1	Normal
Glyoxylate and dicarboxylate metabolism	2.1.2.1	Normal
Metabolic pathways	2.1.2.1	Normal
Methane metabolism	2.1.2.1	Normal
Microbial metabolism in diverse environments	2.1.2.1	Normal
One carbon pool by folate	2.1.2.1	Normal
Glycine serine and threonine metabolism	2.1.2.10	log-normal
Metabolic pathways	2.1.2.10	log-normal
One carbon pool by folate	2.1.2.10	log-normal
Biosynthesis of secondary metabolites	2.1.2.11	Normal
Metabolic pathways	2.1.2.11	Normal
Pantothenate and CoA biosynthesis	2.1.2.11	Normal
Biosynthesis of antibiotics	2.1.2.2	log-normal
Biosynthesis of secondary metabolites	2.1.2.2	log-normal
Metabolic pathways	2.1.2.2	log-normal
One carbon pool by folate	2.1.2.2	log-normal
Purine metabolism	2.1.2.2	log-normal
Biosynthesis of antibiotics	2.1.2.3	log-normal
Biosynthesis of secondary metabolites	2.1.2.3	log-normal
Metabolic pathways	2.1.2.3	log-normal
One carbon pool by folate	2.1.2.3	log-normal
Purine metabolism	2.1.2.3	log-normal
Histidine metabolism	2.1.2.5	Weibull
Metabolic pathways	2.1.2.5	Weibull
One carbon pool by folate	2.1.2.5	Weibull
Aminoacyl-tRNA biosynthesis	2.1.2.9	Normal
One carbon pool by folate	2.1.2.9	Normal
Alanine aspartate and glutamate metabolism	2.1.3.2	Normal
Metabolic pathways	2.1.3.2	Normal
Pyrimidine metabolism	2.1.3.2	Normal
Arginine biosynthesis	2.1.3.3	Normal
Biosynthesis of antibiotics	2.1.3.3	Normal
Biosynthesis of secondary metabolites	2.1.3.3	Normal
Metabolic pathways	2.1.3.3	Normal
Biosynthesis of antibiotics	2.1.3.7	log-normal
Penicillin and cephalosporin biosynthesis	2.1.3.7	log-normal
Arginine and proline metabolism	2.1.4.1	Weibull
Glycine serine and threonine metabolism	2.1.4.1	Weibull
Metabolic pathways	2.1.4.1	Weibull
Biosynthesis of ansamycins	2.2.1.1	Normal
Biosynthesis of antibiotics	2.2.1.1	Normal
Biosynthesis of secondary metabolites	2.2.1.1	Normal
Carbon fixation in photosynthetic organisms	2.2.1.1	Normal
Metabolic pathways	2.2.1.1	Normal
Microbial metabolism in diverse environments	2.2.1.1	Normal
Pentose phosphate pathway	2.2.1.1	Normal
Biosynthesis of antibiotics	2.2.1.2	Normal
Biosynthesis of secondary metabolites	2.2.1.2	Normal
Metabolic pathways	2.2.1.2	Normal
Microbial metabolism in diverse environments	2.2.1.2	Normal
Pentose phosphate pathway	2.2.1.2	Normal
Biosynthesis of antibiotics	2.2.1.6	Normal
Biosynthesis of secondary metabolites	2.2.1.6	Normal
Butanoate metabolism	2.2.1.6	Normal
C5-Branched dibasic acid metabolism	2.2.1.6	Normal
Metabolic pathways	2.2.1.6	Normal
Pantothenate and CoA biosynthesis	2.2.1.6	Normal
Valine leucine and isoleucine biosynthesis	2.2.1.6	Normal
Biosynthesis of antibiotics	2.2.1.7	Normal
Biosynthesis of secondary metabolites	2.2.1.7	Normal
Metabolic pathways	2.2.1.7	Normal
Terpenoid backbone biosynthesis	2.2.1.7	Normal
Thiamine metabolism	2.2.1.7	Normal
Biosynthesis of secondary metabolites	2.2.1.9	log-normal
Metabolic pathways	2.2.1.9	log-normal
Ubiquinone and other terpenoid-quinone biosynthesis	2.2.1.9	log-normal
Arginine biosynthesis	2.3.1.1	Normal
Biosynthesis of antibiotics	2.3.1.1	Normal
Biosynthesis of secondary metabolites	2.3.1.1	Normal
Metabolic pathways	2.3.1.1	Normal
Metabolic pathways	2.3.1.101	Normal
Methane metabolism	2.3.1.101	Normal
Microbial metabolism in diverse environments	2.3.1.101	Normal
Lysine biosynthesis	2.3.1.117	Normal
Metabolic pathways	2.3.1.117	Normal
Microbial metabolism in diverse environments	2.3.1.117	Normal
Biosynthesis of antibiotics	2.3.1.12	Normal
Biosynthesis of secondary metabolites	2.3.1.12	Normal
Citrate cycle (TCA cycle)	2.3.1.12	Normal
Glycolysis / Gluconeogenesis	2.3.1.12	Normal
Metabolic pathways	2.3.1.12	Normal
Microbial metabolism in diverse environments	2.3.1.12	Normal
Pyruvate metabolism	2.3.1.12	Normal
Lipopolysaccharide biosynthesis	2.3.1.129	Normal
Metabolic pathways	2.3.1.129	Normal
Biosynthesis of secondary metabolites	2.3.1.15	log-normal
Glycerolipid metabolism	2.3.1.15	log-normal
Glycerophospholipid metabolism	2.3.1.15	log-normal
Metabolic pathways	2.3.1.15	log-normal
Amino sugar and nucleotide sugar metabolism	2.3.1.157	Normal
Biosynthesis of antibiotics	2.3.1.157	Normal
Metabolic pathways	2.3.1.157	Normal
alpha-Linolenic acid metabolism	2.3.1.16	Normal
Benzoate degradation	2.3.1.16	Normal
Biosynthesis of antibiotics	2.3.1.16	Normal
Biosynthesis of secondary metabolites	2.3.1.16	Normal
Biosynthesis of unsaturated fatty acids	2.3.1.16	Normal
Ethylbenzene degradation	2.3.1.16	Normal
Fatty acid degradation	2.3.1.16	Normal
Fatty acid elongation	2.3.1.16	Normal
Geraniol degradation	2.3.1.16	Normal
Metabolic pathways	2.3.1.16	Normal
Microbial metabolism in diverse environments	2.3.1.16	Normal
Valine leucine and isoleucine biosynthesis	2.3.1.16	Normal
Biosynthesis of antibiotics	2.3.1.168	Gamma
Biosynthesis of secondary metabolites	2.3.1.168	Gamma
Metabolic pathways	2.3.1.168	Gamma
Propanoate metabolism	2.3.1.168	Gamma
Valine leucine and isoleucine biosynthesis	2.3.1.168	Gamma
Benzoate degradation	2.3.1.174	Weibull
Microbial metabolism in diverse environments	2.3.1.174	Weibull
Phenylalanine metabolism	2.3.1.174	Weibull
Metabolic pathways	2.3.1.176	Weibull
Primary bile acid biosynthesis	2.3.1.176	Weibull
Biotin metabolism	2.3.1.179	Normal
Fatty acid biosynthesis	2.3.1.179	Normal
Metabolic pathways	2.3.1.179	Normal
Fatty acid biosynthesis	2.3.1.180	Normal
Metabolic pathways	2.3.1.180	Normal
Lipoic acid metabolism	2.3.1.181	Normal
Metabolic pathways	2.3.1.181	Normal
C5-Branched dibasic acid metabolism	2.3.1.182	Normal
Metabolic pathways	2.3.1.182	Normal
Valine leucine and isoleucine biosynthesis	2.3.1.182	Normal
Butanoate metabolism	2.3.1.19	Gamma
Metabolic pathways	2.3.1.19	Gamma
Glycine serine and threonine metabolism	2.3.1.29	Normal
Biosynthesis of antibiotics	2.3.1.30	log-normal
Biosynthesis of secondary metabolites	2.3.1.30	log-normal
Biosynthesis of secondary metabolites - unclassified	2.3.1.30	log-normal
Cysteine and methionine metabolism	2.3.1.30	log-normal
Metabolic pathways	2.3.1.30	log-normal
Microbial metabolism in diverse environments	2.3.1.30	log-normal
Sulfur metabolism	2.3.1.30	log-normal
Biosynthesis of antibiotics	2.3.1.31	Normal
Cysteine and methionine metabolism	2.3.1.31	Normal
Metabolic pathways	2.3.1.31	Normal
Arginine biosynthesis	2.3.1.35	Normal
Biosynthesis of antibiotics	2.3.1.35	Normal
Metabolic pathways	2.3.1.35	Normal
[truncated: 1,932 more rows]

## Sheet: S05-all_z-score
D18MAX	Metabolism	Amino acid metabolism	Alanine aspartate and glutamate metabolism	1.2.1.16	0.916701
[truncated: 3,988 more rows]

[truncated: 4 more sheets: S06-Z-score-dist_boxplot, S07-analyzed-pathways , S08-ECs-clusters, S09-Bins]
